# Supplementary material for: Review of the North American fauna of Drymeia Meigen (Diptera, Muscidae) and evaluation of DNA barcodes for species-level identification in the genus
Source: Zookeys. 2021 Mar 15;1024:31–89. doi: 10.3897/zookeys.1024.60393 (PMC7985133; doi:10.3897/zookeys.1024.60393)
Supplement: XML Treatment for Drymeia [file zookeys.1024.60393-treatment1.xml]

<!DOCTYPE tp:taxon-treatment
  PUBLIC "-//TaxonX//DTD Taxonomic Treatment Publishing DTD v0 20100105//EN" "tax-treatment-NSO.dtd">
<tp:taxon-treatment xmlns:tp="http://www.plazi.org/taxpub"><tp:treatment-meta><kwd-group><label>Taxon classification</label><kwd><named-content xmlns:xlink="http://www.w3.org/1999/xlink" content-type="kingdom">Animalia</named-content></kwd><kwd><named-content xmlns:xlink="http://www.w3.org/1999/xlink" content-type="order">Diptera</named-content></kwd><kwd><named-content xmlns:xlink="http://www.w3.org/1999/xlink" content-type="family">Muscidae</named-content></kwd></kwd-group><mixed-citation publication-type="journal"><person-group><name><surname>Savage</surname><given-names>Jade</given-names></name><name><surname>Sorokina</surname><given-names>Vera S.</given-names></name></person-group><article-title>Review of the North American fauna of <italic><tp:taxon-name><tp:taxon-name-part taxon-name-part-type="genus" reg="Drymeia">Drymeia</tp:taxon-name-part></tp:taxon-name></italic> Meigen (<tp:taxon-name><tp:taxon-name-part taxon-name-part-type="order">Diptera</tp:taxon-name-part></tp:taxon-name>, <tp:taxon-name><tp:taxon-name-part taxon-name-part-type="family">Muscidae</tp:taxon-name-part></tp:taxon-name>) and evaluation of DNA barcodes for species-level identification in the genus</article-title><source>Zookeys</source><day>15</day><month>3</month><year>2021</year><volume>1024</volume><fpage>31</fpage><lpage>89</lpage><pub-id pub-id-type="doi">10.3897/zookeys.1024.60393</pub-id></mixed-citation></tp:treatment-meta><tp:nomenclature><tp:taxon-name><object-id xmlns:xlink="http://www.w3.org/1999/xlink" content-type="arpha" xlink:type="simple">B04F3E18-1E33-5F83-86A3-0BF91E1F233C</object-id>
            <tp:taxon-name-part taxon-name-part-type="genus" reg="Drymeia">Drymeia</tp:taxon-name-part>
          </tp:taxon-name><tp:taxon-authority>Meigen, 1826</tp:taxon-authority><tp:nomenclature-citation-list><tp:nomenclature-citation><tp:taxon-name>
                <tp:taxon-name-part taxon-name-part-type="genus" reg="Drymeia">Drymeia</tp:taxon-name-part>
              </tp:taxon-name><comment>Meigen, 1826: 204. Type species: <tp:taxon-name><tp:taxon-name-part taxon-name-part-type="genus" reg="Drymeia">Drymeia</tp:taxon-name-part> <tp:taxon-name-part taxon-name-part-type="species" reg="obscura">obscura</tp:taxon-name-part></tp:taxon-name> Meigen, 1826 [= <tp:taxon-name><tp:taxon-name-part taxon-name-part-type="genus" reg="Musca">Musca</tp:taxon-name-part> <tp:taxon-name-part taxon-name-part-type="species" reg="hamata">hamata</tp:taxon-name-part></tp:taxon-name> Fallén, 1823] (monotypy).</comment></tp:nomenclature-citation><tp:nomenclature-citation><tp:taxon-name>
                <tp:taxon-name-part taxon-name-part-type="genus" reg="Drymia">Drymia</tp:taxon-name-part>
              </tp:taxon-name><comment>Agassiz, 1847: 130. Unjustified emendation of <tp:taxon-name><tp:taxon-name-part taxon-name-part-type="genus" reg="Drymeia">Drymeia</tp:taxon-name-part></tp:taxon-name> Meigen.</comment></tp:nomenclature-citation><tp:nomenclature-citation><tp:taxon-name>
                <tp:taxon-name-part taxon-name-part-type="genus" reg="Eriphia">Eriphia</tp:taxon-name-part>
              </tp:taxon-name><comment>Meigen, 1826: 206. [Junior homonym of <tp:taxon-name><tp:taxon-name-part taxon-name-part-type="genus" reg="Eriphia">Eriphia</tp:taxon-name-part></tp:taxon-name> Latreille, 1817: <tp:taxon-name><tp:taxon-name-part taxon-name-part-type="subphylum">Crustacea</tp:taxon-name-part></tp:taxon-name>] Type species: <tp:taxon-name><tp:taxon-name-part taxon-name-part-type="genus" reg="Eriphia">Eriphia</tp:taxon-name-part> <tp:taxon-name-part taxon-name-part-type="species" reg="cinerea">cinerea</tp:taxon-name-part></tp:taxon-name> Meigen, 1826 (monotypy).</comment></tp:nomenclature-citation><tp:nomenclature-citation><tp:taxon-name>
                <tp:taxon-name-part taxon-name-part-type="genus" reg="Bebryx">Bebryx</tp:taxon-name-part>
              </tp:taxon-name><comment>Gistl, 1848: ix. [Replacement name for <tp:taxon-name><tp:taxon-name-part taxon-name-part-type="genus" reg="Eriphia">Eriphia</tp:taxon-name-part></tp:taxon-name> Meigen, 1826] Type species: <tp:taxon-name><tp:taxon-name-part taxon-name-part-type="genus" reg="Eriphia">Eriphia</tp:taxon-name-part> <tp:taxon-name-part taxon-name-part-type="species" reg="cinerea">cinerea</tp:taxon-name-part></tp:taxon-name> Meigen, 1826 (automatic).</comment></tp:nomenclature-citation><tp:nomenclature-citation><tp:taxon-name>
                <tp:taxon-name-part taxon-name-part-type="genus" reg="Pogonomyia">Pogonomyia</tp:taxon-name-part>
              </tp:taxon-name><comment>Rondani, 1871 [1870]: 336. Type species: <tp:taxon-name><tp:taxon-name-part taxon-name-part-type="genus" reg="Pogonomyia">Pogonomyia</tp:taxon-name-part> <tp:taxon-name-part taxon-name-part-type="species" reg="alpicola">alpicola</tp:taxon-name-part></tp:taxon-name> Rondani, 1871 (monotypy).</comment></tp:nomenclature-citation><tp:nomenclature-citation><tp:taxon-name>
                <tp:taxon-name-part taxon-name-part-type="genus" reg="Neoeriphia">Neoeriphia</tp:taxon-name-part>
              </tp:taxon-name><comment>Schnabl &amp; Dziedzicki, 1911: 195 [as subgenus of <tp:taxon-name><tp:taxon-name-part taxon-name-part-type="genus" reg="Eriphia">Eriphia</tp:taxon-name-part></tp:taxon-name> Meigen, 1826]. Type species: <tp:taxon-name><tp:taxon-name-part taxon-name-part-type="genus" reg="Eriphia">Eriphia</tp:taxon-name-part> <tp:taxon-name-part taxon-name-part-type="species" reg="metatarsata">metatarsata</tp:taxon-name-part></tp:taxon-name> Stein, 1907 (monotypy).</comment></tp:nomenclature-citation><tp:nomenclature-citation><tp:taxon-name>
                <tp:taxon-name-part taxon-name-part-type="genus" reg="Neopogonomyia">Neopogonomyia</tp:taxon-name-part>
              </tp:taxon-name><comment>Schnabl &amp; Dziedzicki, 1911: 198 [as subgenus of <tp:taxon-name><tp:taxon-name-part taxon-name-part-type="genus" reg="Pogonomyia">Pogonomyia</tp:taxon-name-part></tp:taxon-name> Rondani, 1871]. Type species: <tp:taxon-name><tp:taxon-name-part taxon-name-part-type="genus" reg="Aspilia">Aspilia</tp:taxon-name-part> <tp:taxon-name-part taxon-name-part-type="species" reg="brumalis">brumalis</tp:taxon-name-part></tp:taxon-name> Rondani, 1866, by designation of Séguy, 1923, Faune Fr., 6: 295. [<tp:taxon-name><tp:taxon-name-part taxon-name-part-type="genus" reg="Aspilia">A.</tp:taxon-name-part> <tp:taxon-name-part taxon-name-part-type="species" reg="brumalis">brumalis</tp:taxon-name-part></tp:taxon-name> is listed by Schnabl and Dziedzicki as a junior synonym of <italic>meadei</italic>, and <italic>meadei</italic> is the first of two included species.]</comment></tp:nomenclature-citation><tp:nomenclature-citation><tp:taxon-name>
                <tp:taxon-name-part taxon-name-part-type="genus" reg="Pogonomyioides">Pogonomyioides</tp:taxon-name-part>
              </tp:taxon-name><comment>Malloch, 1919: 67. Type species: <tp:taxon-name><tp:taxon-name-part taxon-name-part-type="genus" reg="Pogonomyioides">Pogonomyioides</tp:taxon-name-part> <tp:taxon-name-part taxon-name-part-type="species" reg="atrata">atrata</tp:taxon-name-part></tp:taxon-name> Malloch, 1919 [= <tp:taxon-name><tp:taxon-name-part taxon-name-part-type="genus" reg="Aricia">Aricia</tp:taxon-name-part> <tp:taxon-name-part taxon-name-part-type="species" reg="segnis">segnis</tp:taxon-name-part></tp:taxon-name> Holmgren, 1883] (original designation).</comment></tp:nomenclature-citation><tp:nomenclature-citation><tp:taxon-name>
                <tp:taxon-name-part taxon-name-part-type="genus" reg="Eupogonomyia">Eupogonomyia</tp:taxon-name-part>
              </tp:taxon-name><comment>Malloch, 1921: 178. Type species: <tp:taxon-name><tp:taxon-name-part taxon-name-part-type="genus" reg="Eupogonomyia">Eupogonomyia</tp:taxon-name-part> <tp:taxon-name-part taxon-name-part-type="species" reg="pribilofensis">pribilofensis</tp:taxon-name-part></tp:taxon-name> Malloch, 1921 (original designation).</comment></tp:nomenclature-citation><tp:nomenclature-citation><tp:taxon-name>
                <tp:taxon-name-part taxon-name-part-type="genus" reg="Trichopticoides">Trichopticoides</tp:taxon-name-part>
              </tp:taxon-name><comment>Ringdahl, 1931: 173. Type species: <tp:taxon-name><tp:taxon-name-part taxon-name-part-type="genus" reg="Musca">Musca</tp:taxon-name-part> <tp:taxon-name-part taxon-name-part-type="species" reg="decolor">decolor</tp:taxon-name-part></tp:taxon-name> Fallén, 1824 [= <tp:taxon-name><tp:taxon-name-part taxon-name-part-type="genus" reg="Musca">Musca</tp:taxon-name-part> <tp:taxon-name-part taxon-name-part-type="species" reg="vicanus">vicanus</tp:taxon-name-part></tp:taxon-name> Harris, 1780] (monotypy).</comment></tp:nomenclature-citation></tp:nomenclature-citation-list></tp:nomenclature><tp:treatment-sec sec-type="remarks" id="SECID0EJUAE"><title>Remarks.</title><p>While the exact systematic position of <italic><tp:taxon-name><tp:taxon-name-part taxon-name-part-type="genus" reg="Drymeia">Drymeia</tp:taxon-name-part></tp:taxon-name></italic> remains debated (<xref ref-type="bibr" rid="B42">Savage and Wheeler 2004</xref>; Kutty et al. 2014) its placement within the tribe <tp:taxon-name><tp:taxon-name-part taxon-name-part-type="tribe">Azeliini</tp:taxon-name-part></tp:taxon-name>, subfamily <tp:taxon-name><tp:taxon-name-part taxon-name-part-type="subfamily">Azeliinae</tp:taxon-name-part></tp:taxon-name> is broadly accepted (<xref ref-type="bibr" rid="B4">Carvalho et al. 2005</xref>; <xref ref-type="bibr" rid="B50">Sorokina and Pont 2010</xref>, <xref ref-type="bibr" rid="B51">2015</xref>; <xref ref-type="bibr" rid="B10">Gregor et al. 2016</xref>). Monotypic until 1986, the limits of the genus were greatly expanded by a series of synonymies by <xref ref-type="bibr" rid="B36">Pont (1986)</xref> and <xref ref-type="bibr" rid="B20">Huckett and Vockeroth (1987)</xref> (see <xref ref-type="bibr" rid="B51">Sorokina and Pont 2015</xref> for details). The monophyly of <italic><tp:taxon-name><tp:taxon-name-part taxon-name-part-type="genus" reg="Drymeia">Drymeia</tp:taxon-name-part></tp:taxon-name></italic> is well-supported (<xref ref-type="bibr" rid="B42">Savage and Wheeler 2004</xref>; <xref ref-type="bibr" rid="B31">Michelsen 2011</xref>) and a detailed generic description is provided in <xref ref-type="bibr" rid="B42">Savage and Wheeler (2004)</xref>. Members of the group can be distinguished from other azeliines by the combination of at least three posterodorsal setae on the hind tibia (these not restricted to the apical 1/2), hind coxa bare on the posterodorsal surface, a black haltere, and gena usually broad with numerous upcurved setae. Females have the cruciate frontal setae present in all Nearctic species and the proclinate lower orbital setae often slightly lateroclinate. Males of most species in the Nearctic region exhibit a small to well-developed apical ventral projection on the hind tibia (Fig. <xref ref-type="fig" rid="F2">2A, C, F, G, H, I</xref>) and a wide range of striking leg armature, especially on the mid femur (Fig. <xref ref-type="fig" rid="F6">6</xref>).</p></tp:treatment-sec><tp:treatment-sec><!--Section generated to contain objects referenced in tp:taxon-treatment.--><fig id="F2" position="float" orientation="portrait"><object-id xmlns:xlink="http://www.w3.org/1999/xlink" content-type="doi" xlink:type="simple">10.3897/zookeys.1024.60393.figure2</object-id><object-id xmlns:xlink="http://www.w3.org/1999/xlink" content-type="arpha" xlink:type="simple">4A080524-A766-555F-BF7F-E2258D95DCBA</object-id><label>Figure 2.</label><caption><p>Male hind tibia, dorsal view <bold>A</bold><italic><tp:taxon-name><tp:taxon-name-part taxon-name-part-type="genus" reg="Drymeia">D.</tp:taxon-name-part> <tp:taxon-name-part taxon-name-part-type="species" reg="ponti">ponti</tp:taxon-name-part></tp:taxon-name></italic><bold>B</bold><italic><tp:taxon-name><tp:taxon-name-part taxon-name-part-type="genus" reg="Drymeia">D.</tp:taxon-name-part> <tp:taxon-name-part taxon-name-part-type="species" reg="aterrima">aterrima</tp:taxon-name-part></tp:taxon-name></italic><bold>C</bold><italic><tp:taxon-name><tp:taxon-name-part taxon-name-part-type="genus" reg="Drymeia">D.</tp:taxon-name-part> <tp:taxon-name-part taxon-name-part-type="species" reg="groenlandica">groenlandica</tp:taxon-name-part></tp:taxon-name></italic><bold>D</bold><italic><tp:taxon-name><tp:taxon-name-part taxon-name-part-type="genus" reg="Drymeia">D.</tp:taxon-name-part> <tp:taxon-name-part taxon-name-part-type="species" reg="setibasis">setibasis</tp:taxon-name-part></tp:taxon-name></italic><bold>E</bold><italic><tp:taxon-name><tp:taxon-name-part taxon-name-part-type="genus" reg="Drymeia">D.</tp:taxon-name-part> <tp:taxon-name-part taxon-name-part-type="species" reg="similis">similis</tp:taxon-name-part></tp:taxon-name></italic><bold>F</bold><italic><tp:taxon-name><tp:taxon-name-part taxon-name-part-type="genus" reg="Drymeia">D.</tp:taxon-name-part> <tp:taxon-name-part taxon-name-part-type="species" reg="vockerothi">vockerothi</tp:taxon-name-part></tp:taxon-name></italic><bold>G</bold><italic><tp:taxon-name><tp:taxon-name-part taxon-name-part-type="genus" reg="Drymeia">D.</tp:taxon-name-part> <tp:taxon-name-part taxon-name-part-type="species" reg="quadrisetosa">quadrisetosa</tp:taxon-name-part></tp:taxon-name></italic><bold>H</bold><italic><tp:taxon-name><tp:taxon-name-part taxon-name-part-type="genus" reg="Drymeia">D.</tp:taxon-name-part> <tp:taxon-name-part taxon-name-part-type="species" reg="glacialis">glacialis</tp:taxon-name-part></tp:taxon-name></italic><bold>I</bold><italic><tp:taxon-name><tp:taxon-name-part taxon-name-part-type="genus" reg="Drymeia">D.</tp:taxon-name-part> <tp:taxon-name-part taxon-name-part-type="species" reg="hucketti">hucketti</tp:taxon-name-part></tp:taxon-name></italic><bold>J</bold><italic><tp:taxon-name><tp:taxon-name-part taxon-name-part-type="genus" reg="Drymeia">D.</tp:taxon-name-part> <tp:taxon-name-part taxon-name-part-type="species" reg="woodorum">woodorum</tp:taxon-name-part></tp:taxon-name></italic>. Scale bars: 0.5 mm.</p></caption><graphic xmlns:xlink="http://www.w3.org/1999/xlink" xlink:href="zookeys-1024-031-g002.jpg" position="float" orientation="portrait" xlink:type="simple" id="oo_520343.jpg"><uri content-type="original_file" xlink:type="simple">https://binary.pensoft.net/fig/520343</uri></graphic></fig><fig id="F6" position="float" orientation="portrait"><object-id xmlns:xlink="http://www.w3.org/1999/xlink" content-type="doi" xlink:type="simple">10.3897/zookeys.1024.60393.figure6</object-id><object-id xmlns:xlink="http://www.w3.org/1999/xlink" content-type="arpha" xlink:type="simple">423CF09B-5640-5015-BDEA-E38CCFC5FFC0</object-id><label>Figure 6.</label><caption><p>Male mid femur, anterior view (except <bold>G, H, L</bold>) <bold>A</bold><italic><tp:taxon-name><tp:taxon-name-part taxon-name-part-type="genus" reg="Drymeia">D.</tp:taxon-name-part> <tp:taxon-name-part taxon-name-part-type="species" reg="cantabrigensis">cantabrigensis</tp:taxon-name-part></tp:taxon-name></italic><bold>B</bold><italic><tp:taxon-name><tp:taxon-name-part taxon-name-part-type="genus" reg="Drymeia">D.</tp:taxon-name-part> <tp:taxon-name-part taxon-name-part-type="species" reg="setibasis">setibasis</tp:taxon-name-part></tp:taxon-name></italic><bold>C</bold><italic><tp:taxon-name><tp:taxon-name-part taxon-name-part-type="genus" reg="Drymeia">D.</tp:taxon-name-part> <tp:taxon-name-part taxon-name-part-type="species" reg="vockerothi">vockerothi</tp:taxon-name-part></tp:taxon-name></italic><bold>D</bold><italic><tp:taxon-name><tp:taxon-name-part taxon-name-part-type="genus" reg="Drymeia">D.</tp:taxon-name-part> <tp:taxon-name-part taxon-name-part-type="species" reg="profrontalis">profrontalis</tp:taxon-name-part></tp:taxon-name></italic><bold>E</bold><italic><tp:taxon-name><tp:taxon-name-part taxon-name-part-type="genus" reg="Drymeia">D.</tp:taxon-name-part> <tp:taxon-name-part taxon-name-part-type="species" reg="glacialis">glacialis</tp:taxon-name-part></tp:taxon-name></italic><bold>F</bold><italic><tp:taxon-name><tp:taxon-name-part taxon-name-part-type="genus" reg="Drymeia">D.</tp:taxon-name-part> <tp:taxon-name-part taxon-name-part-type="species" reg="quadrisetosa">quadrisetosa</tp:taxon-name-part></tp:taxon-name></italic><bold>G</bold><italic><tp:taxon-name><tp:taxon-name-part taxon-name-part-type="genus" reg="Drymeia">D.</tp:taxon-name-part> <tp:taxon-name-part taxon-name-part-type="species" reg="santamonicae">santamonicae</tp:taxon-name-part></tp:taxon-name></italic>, antero-dorsal view <bold>H</bold><italic><tp:taxon-name><tp:taxon-name-part taxon-name-part-type="genus" reg="Drymeia">D.</tp:taxon-name-part> <tp:taxon-name-part taxon-name-part-type="species" reg="amnicola">amnicola</tp:taxon-name-part></tp:taxon-name></italic>, postero-dorsal view <bold>I</bold><italic><tp:taxon-name><tp:taxon-name-part taxon-name-part-type="genus" reg="Drymeia">D.</tp:taxon-name-part> <tp:taxon-name-part taxon-name-part-type="species" reg="similis">similis</tp:taxon-name-part></tp:taxon-name></italic><bold>J</bold><italic><tp:taxon-name><tp:taxon-name-part taxon-name-part-type="genus" reg="Drymeia">D.</tp:taxon-name-part> <tp:taxon-name-part taxon-name-part-type="species" reg="amnicola">amnicola</tp:taxon-name-part></tp:taxon-name></italic><bold>K</bold><italic><tp:taxon-name><tp:taxon-name-part taxon-name-part-type="genus" reg="Drymeia">D.</tp:taxon-name-part> <tp:taxon-name-part taxon-name-part-type="species" reg="hucketti">hucketti</tp:taxon-name-part></tp:taxon-name></italic><bold>L</bold><italic><tp:taxon-name><tp:taxon-name-part taxon-name-part-type="genus" reg="Drymeia">D.</tp:taxon-name-part> <tp:taxon-name-part taxon-name-part-type="species" reg="aldrichi">aldrichi</tp:taxon-name-part></tp:taxon-name></italic>, ventral view. Scale bars: 0.25 mm.</p></caption><graphic xmlns:xlink="http://www.w3.org/1999/xlink" xlink:href="zookeys-1024-031-g006.jpg" position="float" orientation="portrait" xlink:type="simple" id="oo_520347.jpg"><uri content-type="original_file" xlink:type="simple">https://binary.pensoft.net/fig/520347</uri></graphic></fig></tp:treatment-sec><ref-list><ref id="B42"><mixed-citation xmlns:xlink="http://www.w3.org/1999/xlink" xlink:type="simple"><person-group><name name-style="western"><surname>Savage</surname><given-names>J</given-names></name><name name-style="western"><surname>Wheeler</surname><given-names>TA</given-names></name></person-group> (<year>2004</year>) <article-title>Phylogeny of the <tp:taxon-name><tp:taxon-name-part taxon-name-part-type="tribe">Azeliini</tp:taxon-name-part></tp:taxon-name> (<tp:taxon-name><tp:taxon-name-part taxon-name-part-type="order">Diptera</tp:taxon-name-part></tp:taxon-name>: <tp:taxon-name><tp:taxon-name-part taxon-name-part-type="family">Muscidae</tp:taxon-name-part></tp:taxon-name>).</article-title><source>Studia Dipterologica</source><volume>11</volume>(<issue>1</issue>): <fpage>259</fpage>–<lpage>299</lpage>.</mixed-citation></ref><ref id="B4"><mixed-citation xmlns:xlink="http://www.w3.org/1999/xlink" xlink:type="simple"><person-group><name name-style="western"><surname>Carvalho</surname><given-names>CJB de</given-names></name><name name-style="western"><surname>Couri</surname><given-names>MS</given-names></name><name name-style="western"><surname>Pont</surname><given-names>AC</given-names></name><name name-style="western"><surname>Pamplona</surname><given-names>D</given-names></name><name name-style="western"><surname>Lopes</surname><given-names>SM</given-names></name></person-group> (<year>2005</year>) <article-title>A catalogue of the <tp:taxon-name><tp:taxon-name-part taxon-name-part-type="family">Muscidae</tp:taxon-name-part></tp:taxon-name> (<tp:taxon-name><tp:taxon-name-part taxon-name-part-type="order">Diptera</tp:taxon-name-part></tp:taxon-name>) of the Neotropical Region.</article-title><source>Zootaxa</source><volume>860</volume>: <fpage>1</fpage>–<lpage>282</lpage>. <ext-link xlink:type="simple" ext-link-type="doi" xlink:href="10.11646/zootaxa.860.1.1">https://doi.org/10.11646/zootaxa.860.1.1</ext-link></mixed-citation></ref><ref id="B50"><mixed-citation xmlns:xlink="http://www.w3.org/1999/xlink" xlink:type="simple"><person-group><name name-style="western"><surname>Sorokina</surname><given-names>VS</given-names></name><name name-style="western"><surname>Pont</surname><given-names>AC</given-names></name></person-group> (<year>2010</year>) <article-title>An annotated catalogue of the <tp:taxon-name><tp:taxon-name-part taxon-name-part-type="family">Muscidae</tp:taxon-name-part></tp:taxon-name> (<tp:taxon-name><tp:taxon-name-part taxon-name-part-type="order">Diptera</tp:taxon-name-part></tp:taxon-name>) of Siberia.</article-title><source>Zootaxa</source><volume>2597</volume>: <fpage>1</fpage>–<lpage>87</lpage>. <ext-link xlink:type="simple" ext-link-type="doi" xlink:href="10.11646/zootaxa.2597.1.1">https://doi.org/10.11646/zootaxa.2597.1.1</ext-link></mixed-citation></ref><ref id="B51"><mixed-citation xmlns:xlink="http://www.w3.org/1999/xlink" xlink:type="simple"><person-group><name name-style="western"><surname>Sorokina</surname><given-names>VS</given-names></name><name name-style="western"><surname>Pont</surname><given-names>AC</given-names></name></person-group> (<year>2015</year>) <article-title>A review of the genus <italic><tp:taxon-name><tp:taxon-name-part taxon-name-part-type="genus">Drymeia</tp:taxon-name-part></tp:taxon-name></italic> Meigen, 1826 (<tp:taxon-name><tp:taxon-name-part taxon-name-part-type="order">Diptera</tp:taxon-name-part></tp:taxon-name>: <tp:taxon-name><tp:taxon-name-part taxon-name-part-type="family">Muscidae</tp:taxon-name-part></tp:taxon-name>) in Russia.</article-title><source>Zootaxa</source><volume>4000</volume>(<issue>2</issue>): <fpage>151</fpage>–<lpage>206</lpage>. <ext-link xlink:type="simple" ext-link-type="doi" xlink:href="10.11646/zootaxa.4000.2.1">https://doi.org/10.11646/zootaxa.4000.2.1</ext-link></mixed-citation></ref><ref id="B10"><mixed-citation xmlns:xlink="http://www.w3.org/1999/xlink" xlink:type="simple"><person-group><name name-style="western"><surname>Gregor</surname><given-names>F</given-names></name><name name-style="western"><surname>Rozkošný</surname><given-names>R</given-names></name><name name-style="western"><surname>Barták</surname><given-names>M</given-names></name><name name-style="western"><surname>Vaňhara</surname><given-names>J</given-names></name></person-group> (<year>2016</year>) <source>Manual of Central Europe <tp:taxon-name><tp:taxon-name-part taxon-name-part-type="family">Muscidae</tp:taxon-name-part></tp:taxon-name> (<tp:taxon-name><tp:taxon-name-part taxon-name-part-type="order">Diptera</tp:taxon-name-part></tp:taxon-name>). Schweizerbart Science Publishers (Nägele u.</source><publisher-name>Obermiller)</publisher-name>, <publisher-loc>Zoologica 162, Stuttgart</publisher-loc>, <size units="page">219 pp</size>.</mixed-citation></ref><ref id="B36"><mixed-citation xmlns:xlink="http://www.w3.org/1999/xlink" xlink:type="simple"><person-group><name name-style="western"><surname>Pont</surname><given-names>AC</given-names></name></person-group> (<year>1986</year>) <article-title>Family <tp:taxon-name><tp:taxon-name-part taxon-name-part-type="family">Muscidae</tp:taxon-name-part></tp:taxon-name>.</article-title> In: <person-group><name name-style="western"><surname>Soós</surname><given-names>Á</given-names></name><name name-style="western"><surname>Papp</surname><given-names>L</given-names></name></person-group> (<role>Eds</role>) <issue-title>Catalogue of Palaearctic Diptera 11, Scathophagidae – Hypodermatidae.</issue-title><source>Akadémiai Kiadó, Budapest</source>, <fpage>57</fpage>–<lpage>215</lpage>.</mixed-citation></ref><ref id="B20"><mixed-citation xmlns:xlink="http://www.w3.org/1999/xlink" xlink:type="simple"><person-group><name name-style="western"><surname>Huckett</surname><given-names>HC</given-names></name><name name-style="western"><surname>Vockeroth</surname><given-names>JR</given-names></name></person-group> (<year>1987</year>) <article-title><tp:taxon-name><tp:taxon-name-part taxon-name-part-type="family">Muscidae</tp:taxon-name-part></tp:taxon-name>.</article-title> In: <person-group><name name-style="western"><surname>McAlpine</surname><given-names>JF</given-names></name><name name-style="western"><surname>Peterson</surname><given-names>BV</given-names></name><name name-style="western"><surname>Shewell</surname><given-names>GE</given-names></name><name name-style="western"><surname>Teskey</surname><given-names>HJ</given-names></name><name name-style="western"><surname>Vockeroth</surname><given-names>JR</given-names></name><name name-style="western"><surname>Wood</surname><given-names>DM</given-names></name></person-group> (<role>Eds</role>) <issue-title>Manual of Nearctic Diptera Volume 2.</issue-title><source>Agriculture Canada Monograph</source><volume>28</volume>: <fpage>1115</fpage>–<lpage>1131</lpage>.</mixed-citation></ref><ref id="B31"><mixed-citation xmlns:xlink="http://www.w3.org/1999/xlink" xlink:type="simple"><person-group><name name-style="western"><surname>Michelsen</surname><given-names>V</given-names></name></person-group> (<year>2011</year>) <article-title>A new European species of <italic><tp:taxon-name><tp:taxon-name-part taxon-name-part-type="genus">Drymeia</tp:taxon-name-part></tp:taxon-name></italic> Meigen (<tp:taxon-name><tp:taxon-name-part taxon-name-part-type="order">Diptera</tp:taxon-name-part></tp:taxon-name>: <tp:taxon-name><tp:taxon-name-part taxon-name-part-type="family">Muscidae</tp:taxon-name-part></tp:taxon-name>) near <italic><tp:taxon-name><tp:taxon-name-part taxon-name-part-type="genus">D.</tp:taxon-name-part> <tp:taxon-name-part taxon-name-part-type="species">brumalis</tp:taxon-name-part></tp:taxon-name></italic> (Rondani), with observations of a unique prestomal teeth structure.</article-title><source>Zootaxa</source><volume>3023</volume>: <fpage>51</fpage>–<lpage>60</lpage>. <ext-link xlink:type="simple" ext-link-type="doi" xlink:href="10.11646/zootaxa.3023.1.3">https://doi.org/10.11646/zootaxa.3023.1.3</ext-link></mixed-citation></ref></ref-list></tp:taxon-treatment>
