# Supplementary material for: Review of the North American fauna of Drymeia Meigen (Diptera, Muscidae) and evaluation of DNA barcodes for species-level identification in the genus
Source: Zookeys. 2021 Mar 15;1024:31–89. doi: 10.3897/zookeys.1024.60393 (PMC7985133; doi:10.3897/zookeys.1024.60393)
Supplement: XML Treatment for Drymeia aldrichi [file zookeys.1024.60393-treatment2.xml]

<!DOCTYPE tp:taxon-treatment
  PUBLIC "-//TaxonX//DTD Taxonomic Treatment Publishing DTD v0 20100105//EN" "tax-treatment-NSO.dtd">
<tp:taxon-treatment xmlns:tp="http://www.plazi.org/taxpub"><tp:treatment-meta><kwd-group><label>Taxon classification</label><kwd><named-content xmlns:xlink="http://www.w3.org/1999/xlink" content-type="kingdom">Animalia</named-content></kwd><kwd><named-content xmlns:xlink="http://www.w3.org/1999/xlink" content-type="order">Diptera</named-content></kwd><kwd><named-content xmlns:xlink="http://www.w3.org/1999/xlink" content-type="family">Muscidae</named-content></kwd></kwd-group><mixed-citation publication-type="journal"><person-group><name><surname>Savage</surname><given-names>Jade</given-names></name><name><surname>Sorokina</surname><given-names>Vera S.</given-names></name></person-group><article-title>Review of the North American fauna of <italic><tp:taxon-name><tp:taxon-name-part taxon-name-part-type="genus" reg="Drymeia">Drymeia</tp:taxon-name-part></tp:taxon-name></italic> Meigen (<tp:taxon-name><tp:taxon-name-part taxon-name-part-type="order">Diptera</tp:taxon-name-part></tp:taxon-name>, <tp:taxon-name><tp:taxon-name-part taxon-name-part-type="family">Muscidae</tp:taxon-name-part></tp:taxon-name>) and evaluation of DNA barcodes for species-level identification in the genus</article-title><source>Zookeys</source><day>15</day><month>3</month><year>2021</year><volume>1024</volume><fpage>31</fpage><lpage>89</lpage><pub-id pub-id-type="doi">10.3897/zookeys.1024.60393</pub-id></mixed-citation></tp:treatment-meta><tp:nomenclature><tp:taxon-name><object-id xmlns:xlink="http://www.w3.org/1999/xlink" content-type="arpha" xlink:type="simple">164028E0-95C4-5DF1-A726-EE61C4114AA3</object-id>
              <tp:taxon-name-part taxon-name-part-type="genus" reg="Drymeia">Drymeia</tp:taxon-name-part>
              <tp:taxon-name-part taxon-name-part-type="species" reg="aldrichi">aldrichi</tp:taxon-name-part>
            </tp:taxon-name><tp:taxon-authority>(Malloch, 1918)</tp:taxon-authority><xref ref-type="fig" rid="F6">Figs 6L</xref><xref ref-type="fig" rid="F9">, 9B</xref><xref ref-type="fig" rid="F10">, 10B</xref><tp:nomenclature-citation-list><tp:nomenclature-citation><tp:taxon-name>
                  <tp:taxon-name-part taxon-name-part-type="genus" reg="Pogonomyia">Pogonomyia</tp:taxon-name-part> <tp:taxon-name-part taxon-name-part-type="species" reg="aldrichi">aldrichi</tp:taxon-name-part></tp:taxon-name><comment>Malloch, 1918: 281.</comment></tp:nomenclature-citation><tp:nomenclature-citation><tp:taxon-name>
                  <tp:taxon-name-part taxon-name-part-type="genus" reg="Pogonomyia">Pogonomyia</tp:taxon-name-part> <tp:taxon-name-part taxon-name-part-type="species" reg="unicolor">unicolor</tp:taxon-name-part></tp:taxon-name><comment>, Stein, 1920: 22.</comment></tp:nomenclature-citation></tp:nomenclature-citation-list></tp:nomenclature><tp:treatment-sec sec-type="type material" id="SECID0ELVAI"><title>Type material examined.</title><p><italic><tp:taxon-name><tp:taxon-name-part taxon-name-part-type="genus" reg="Pogonomyia">Pogonomyia</tp:taxon-name-part> <tp:taxon-name-part taxon-name-part-type="species" reg="aldrichi">aldrichi</tp:taxon-name-part></tp:taxon-name></italic> – <bold><italic>Holotype</italic></bold> male labelled “<named-content xmlns:xlink="http://www.w3.org/1999/xlink" content-type="dwc:institutional_code" xlink:type="simple">INHS</named-content>/Insect Collection/238,899; “Moscow Ida/v.22.13”; “TYPE/ <tp:taxon-name><tp:taxon-name-part taxon-name-part-type="genus" reg="Pogonomyia">Pogonomyia</tp:taxon-name-part></tp:taxon-name>/ <tp:taxon-name><tp:taxon-name-part taxon-name-part-type="genus" reg="Drymeia"/><tp:taxon-name-part taxon-name-part-type="species" reg="aldrichi">aldrichi</tp:taxon-name-part></tp:taxon-name>/♂ [red]” (<named-content xmlns:xlink="http://www.w3.org/1999/xlink" content-type="dwc:institutional_code" xlink:type="simple">INHS</named-content>).</p></tp:treatment-sec><tp:treatment-sec sec-type="material" id="SECID0EYWAI"><title>Other material examined.</title><p>2 females: Nearctic: <bold>USA</bold>: Idaho: Moscow (<named-content xmlns:xlink="http://www.w3.org/1999/xlink" content-type="dwc:institutional_code" xlink:type="simple">INHS</named-content>).</p></tp:treatment-sec><tp:treatment-sec sec-type="distribution" id="SECID0EFXAI"><title>Distribution.</title><p>Nearctic: Canada (Alberta), USA (Washington to California (see remarks), Wyoming).</p></tp:treatment-sec><tp:treatment-sec sec-type="DNA barcode" id="SECID0EKXAI"><title>DNA barcode.</title><p>None available.</p></tp:treatment-sec><tp:treatment-sec sec-type="remarks" id="SECID0EPXAI"><title>Remarks.</title><p>While California was listed in the distribution of <italic><tp:taxon-name><tp:taxon-name-part taxon-name-part-type="genus" reg="Drymeia">D.</tp:taxon-name-part> <tp:taxon-name-part taxon-name-part-type="species" reg="aldrichi">aldrichi</tp:taxon-name-part></tp:taxon-name></italic> by <xref ref-type="bibr" rid="B17">Huckett (1965b)</xref>, the species was not included in a subsequent work by the same author on the fauna of California (<xref ref-type="bibr" rid="B19">Huckett 1975</xref>). We therefore suspect that early records of <italic><tp:taxon-name><tp:taxon-name-part taxon-name-part-type="genus" reg="Drymeia">D.</tp:taxon-name-part> <tp:taxon-name-part taxon-name-part-type="species" reg="aldrichi">aldrichi</tp:taxon-name-part></tp:taxon-name></italic> from California belong instead to another species, possibly the very similar <italic><tp:taxon-name><tp:taxon-name-part taxon-name-part-type="genus" reg="Drymeia">D.</tp:taxon-name-part> <tp:taxon-name-part taxon-name-part-type="species" reg="amnicola">amnicola</tp:taxon-name-part></tp:taxon-name></italic>, described by Huckett in 1966. As mentioned in the DNA barcoding section below, both the distribution and the limits of <italic><tp:taxon-name><tp:taxon-name-part taxon-name-part-type="genus" reg="Drymeia">D.</tp:taxon-name-part> <tp:taxon-name-part taxon-name-part-type="species" reg="aldrichi">aldrichi</tp:taxon-name-part></tp:taxon-name></italic> are currently uncertain and additional data will be required to clarify the issue.</p></tp:treatment-sec><tp:treatment-sec><!--Section generated to contain objects referenced in tp:taxon-treatment.--><fig id="F6" position="float" orientation="portrait"><object-id xmlns:xlink="http://www.w3.org/1999/xlink" content-type="doi" xlink:type="simple">10.3897/zookeys.1024.60393.figure6</object-id><object-id xmlns:xlink="http://www.w3.org/1999/xlink" content-type="arpha" xlink:type="simple">423CF09B-5640-5015-BDEA-E38CCFC5FFC0</object-id><label>Figure 6.</label><caption><p>Male mid femur, anterior view (except <bold>G, H, L</bold>) <bold>A</bold><italic><tp:taxon-name><tp:taxon-name-part taxon-name-part-type="genus" reg="Drymeia">D.</tp:taxon-name-part> <tp:taxon-name-part taxon-name-part-type="species" reg="cantabrigensis">cantabrigensis</tp:taxon-name-part></tp:taxon-name></italic><bold>B</bold><italic><tp:taxon-name><tp:taxon-name-part taxon-name-part-type="genus" reg="Drymeia">D.</tp:taxon-name-part> <tp:taxon-name-part taxon-name-part-type="species" reg="setibasis">setibasis</tp:taxon-name-part></tp:taxon-name></italic><bold>C</bold><italic><tp:taxon-name><tp:taxon-name-part taxon-name-part-type="genus" reg="Drymeia">D.</tp:taxon-name-part> <tp:taxon-name-part taxon-name-part-type="species" reg="vockerothi">vockerothi</tp:taxon-name-part></tp:taxon-name></italic><bold>D</bold><italic><tp:taxon-name><tp:taxon-name-part taxon-name-part-type="genus" reg="Drymeia">D.</tp:taxon-name-part> <tp:taxon-name-part taxon-name-part-type="species" reg="profrontalis">profrontalis</tp:taxon-name-part></tp:taxon-name></italic><bold>E</bold><italic><tp:taxon-name><tp:taxon-name-part taxon-name-part-type="genus" reg="Drymeia">D.</tp:taxon-name-part> <tp:taxon-name-part taxon-name-part-type="species" reg="glacialis">glacialis</tp:taxon-name-part></tp:taxon-name></italic><bold>F</bold><italic><tp:taxon-name><tp:taxon-name-part taxon-name-part-type="genus" reg="Drymeia">D.</tp:taxon-name-part> <tp:taxon-name-part taxon-name-part-type="species" reg="quadrisetosa">quadrisetosa</tp:taxon-name-part></tp:taxon-name></italic><bold>G</bold><italic><tp:taxon-name><tp:taxon-name-part taxon-name-part-type="genus" reg="Drymeia">D.</tp:taxon-name-part> <tp:taxon-name-part taxon-name-part-type="species" reg="santamonicae">santamonicae</tp:taxon-name-part></tp:taxon-name></italic>, antero-dorsal view <bold>H</bold><italic><tp:taxon-name><tp:taxon-name-part taxon-name-part-type="genus" reg="Drymeia">D.</tp:taxon-name-part> <tp:taxon-name-part taxon-name-part-type="species" reg="amnicola">amnicola</tp:taxon-name-part></tp:taxon-name></italic>, postero-dorsal view <bold>I</bold><italic><tp:taxon-name><tp:taxon-name-part taxon-name-part-type="genus" reg="Drymeia">D.</tp:taxon-name-part> <tp:taxon-name-part taxon-name-part-type="species" reg="similis">similis</tp:taxon-name-part></tp:taxon-name></italic><bold>J</bold><italic><tp:taxon-name><tp:taxon-name-part taxon-name-part-type="genus" reg="Drymeia">D.</tp:taxon-name-part> <tp:taxon-name-part taxon-name-part-type="species" reg="amnicola">amnicola</tp:taxon-name-part></tp:taxon-name></italic><bold>K</bold><italic><tp:taxon-name><tp:taxon-name-part taxon-name-part-type="genus" reg="Drymeia">D.</tp:taxon-name-part> <tp:taxon-name-part taxon-name-part-type="species" reg="hucketti">hucketti</tp:taxon-name-part></tp:taxon-name></italic><bold>L</bold><italic><tp:taxon-name><tp:taxon-name-part taxon-name-part-type="genus" reg="Drymeia">D.</tp:taxon-name-part> <tp:taxon-name-part taxon-name-part-type="species" reg="aldrichi">aldrichi</tp:taxon-name-part></tp:taxon-name></italic>, ventral view. Scale bars: 0.25 mm.</p></caption><graphic xmlns:xlink="http://www.w3.org/1999/xlink" xlink:href="zookeys-1024-031-g006.jpg" position="float" orientation="portrait" xlink:type="simple" id="oo_520347.jpg"><uri content-type="original_file" xlink:type="simple">https://binary.pensoft.net/fig/520347</uri></graphic></fig><fig id="F9" position="float" orientation="portrait"><object-id xmlns:xlink="http://www.w3.org/1999/xlink" content-type="doi" xlink:type="simple">10.3897/zookeys.1024.60393.figure9</object-id><object-id xmlns:xlink="http://www.w3.org/1999/xlink" content-type="arpha" xlink:type="simple">5ED5DEE8-4190-5D83-976F-EE3411C65C53</object-id><label>Figure 9.</label><caption><p>Female wings <bold>A</bold><italic><tp:taxon-name><tp:taxon-name-part taxon-name-part-type="genus" reg="Drymeia">D.</tp:taxon-name-part> <tp:taxon-name-part taxon-name-part-type="species" reg="flavinervis">flavinervis</tp:taxon-name-part></tp:taxon-name></italic><bold>B</bold><italic><tp:taxon-name><tp:taxon-name-part taxon-name-part-type="genus" reg="Drymeia">D.</tp:taxon-name-part> <tp:taxon-name-part taxon-name-part-type="species" reg="aldrichi">aldrichi</tp:taxon-name-part></tp:taxon-name></italic>. Scale bars: 1 mm.</p></caption><graphic xmlns:xlink="http://www.w3.org/1999/xlink" xlink:href="zookeys-1024-031-g009.jpg" position="float" orientation="portrait" xlink:type="simple" id="oo_520350.jpg"><uri content-type="original_file" xlink:type="simple">https://binary.pensoft.net/fig/520350</uri></graphic></fig><fig id="F10" position="float" orientation="portrait"><object-id xmlns:xlink="http://www.w3.org/1999/xlink" content-type="doi" xlink:type="simple">10.3897/zookeys.1024.60393.figure10</object-id><object-id xmlns:xlink="http://www.w3.org/1999/xlink" content-type="arpha" xlink:type="simple">4612B5C6-550C-5229-B17A-76A2E028D108</object-id><label>Figure 10.</label><caption><p>Female fore tarsomeres 3–5 <bold>A</bold><italic><tp:taxon-name><tp:taxon-name-part taxon-name-part-type="genus" reg="Drymeia">D.</tp:taxon-name-part> <tp:taxon-name-part taxon-name-part-type="species" reg="ponti">ponti</tp:taxon-name-part></tp:taxon-name></italic><bold>B</bold><italic><tp:taxon-name><tp:taxon-name-part taxon-name-part-type="genus" reg="Drymeia">D.</tp:taxon-name-part> <tp:taxon-name-part taxon-name-part-type="species" reg="aldrichi">aldrichi</tp:taxon-name-part></tp:taxon-name></italic><bold>C</bold><italic><tp:taxon-name><tp:taxon-name-part taxon-name-part-type="genus" reg="Drymeia">D.</tp:taxon-name-part> <tp:taxon-name-part taxon-name-part-type="species" reg="similis">similis</tp:taxon-name-part></tp:taxon-name></italic><bold>D</bold><italic><tp:taxon-name><tp:taxon-name-part taxon-name-part-type="genus" reg="Drymeia">D.</tp:taxon-name-part> <tp:taxon-name-part taxon-name-part-type="species" reg="profrontalis">profrontalis</tp:taxon-name-part></tp:taxon-name></italic><bold>E</bold><italic><tp:taxon-name><tp:taxon-name-part taxon-name-part-type="genus" reg="Drymeia">D.</tp:taxon-name-part> <tp:taxon-name-part taxon-name-part-type="species" reg="minor">minor</tp:taxon-name-part></tp:taxon-name></italic>. Scale bars: 0.25 mm.</p></caption><graphic xmlns:xlink="http://www.w3.org/1999/xlink" xlink:href="zookeys-1024-031-g010.jpg" position="float" orientation="portrait" xlink:type="simple" id="oo_520351.jpg"><uri content-type="original_file" xlink:type="simple">https://binary.pensoft.net/fig/520351</uri></graphic></fig></tp:treatment-sec><ref-list><ref id="B17"><mixed-citation xmlns:xlink="http://www.w3.org/1999/xlink" xlink:type="simple"><person-group><name name-style="western"><surname>Huckett</surname><given-names>HC</given-names></name></person-group> (<year>1965b</year>) <article-title>Family <tp:taxon-name><tp:taxon-name-part taxon-name-part-type="family">Muscidae</tp:taxon-name-part></tp:taxon-name>.</article-title> In: <person-group><name name-style="western"><surname>Stone</surname><given-names>A</given-names></name><name name-style="western"><surname>Sabrosky</surname><given-names>CW</given-names></name><name name-style="western"><surname>Wirth</surname><given-names>WW</given-names></name><name name-style="western"><surname>Foote</surname><given-names>RH</given-names></name><name name-style="western"><surname>Coulson</surname><given-names>JR</given-names></name></person-group> (<role>Eds</role>) <issue-title>A Catalog of the Diptera of America North of Mexico.</issue-title><source>Agricultural Handbook of the United States Department of Agriculture</source><volume>276</volume>: <fpage>869</fpage>–<lpage>915</lpage>.</mixed-citation></ref><ref id="B19"><mixed-citation xmlns:xlink="http://www.w3.org/1999/xlink" xlink:type="simple"><person-group><name name-style="western"><surname>Huckett</surname><given-names>HC</given-names></name></person-group> (<year>1975</year>) <article-title>The <tp:taxon-name><tp:taxon-name-part taxon-name-part-type="family">Muscidae</tp:taxon-name-part></tp:taxon-name> of California exclusive of subfamilies <tp:taxon-name><tp:taxon-name-part taxon-name-part-type="subfamily">Muscinae</tp:taxon-name-part></tp:taxon-name> and <tp:taxon-name>Stomoxyinae</tp:taxon-name>.</article-title><source>Bulletin of the California Insect Survey</source><volume>18</volume>: <fpage>1</fpage>–<lpage>148</lpage>.</mixed-citation></ref></ref-list></tp:taxon-treatment>
