# Supplementary material for: Review of the North American fauna of Drymeia Meigen (Diptera, Muscidae) and evaluation of DNA barcodes for species-level identification in the genus
Source: Zookeys. 2021 Mar 15;1024:31–89. doi: 10.3897/zookeys.1024.60393 (PMC7985133; doi:10.3897/zookeys.1024.60393)
Supplement: XML Treatment for Drymeia aterrima [file zookeys.1024.60393-treatment4.xml]

<!DOCTYPE tp:taxon-treatment
  PUBLIC "-//TaxonX//DTD Taxonomic Treatment Publishing DTD v0 20100105//EN" "tax-treatment-NSO.dtd">
<tp:taxon-treatment xmlns:tp="http://www.plazi.org/taxpub"><tp:treatment-meta><kwd-group><label>Taxon classification</label><kwd><named-content xmlns:xlink="http://www.w3.org/1999/xlink" content-type="kingdom">Animalia</named-content></kwd><kwd><named-content xmlns:xlink="http://www.w3.org/1999/xlink" content-type="order">Diptera</named-content></kwd><kwd><named-content xmlns:xlink="http://www.w3.org/1999/xlink" content-type="family">Muscidae</named-content></kwd></kwd-group><mixed-citation publication-type="journal"><person-group><name><surname>Savage</surname><given-names>Jade</given-names></name><name><surname>Sorokina</surname><given-names>Vera S.</given-names></name></person-group><article-title>Review of the North American fauna of <italic><tp:taxon-name><tp:taxon-name-part taxon-name-part-type="genus" reg="Drymeia">Drymeia</tp:taxon-name-part></tp:taxon-name></italic> Meigen (<tp:taxon-name><tp:taxon-name-part taxon-name-part-type="order">Diptera</tp:taxon-name-part></tp:taxon-name>, <tp:taxon-name><tp:taxon-name-part taxon-name-part-type="family">Muscidae</tp:taxon-name-part></tp:taxon-name>) and evaluation of DNA barcodes for species-level identification in the genus</article-title><source>Zookeys</source><day>15</day><month>3</month><year>2021</year><volume>1024</volume><fpage>31</fpage><lpage>89</lpage><pub-id pub-id-type="doi">10.3897/zookeys.1024.60393</pub-id></mixed-citation></tp:treatment-meta><tp:nomenclature><tp:taxon-name><object-id xmlns:xlink="http://www.w3.org/1999/xlink" content-type="arpha" xlink:type="simple">FD896114-DFA9-5B73-B564-54693D8FCBDD</object-id>
              <tp:taxon-name-part taxon-name-part-type="genus" reg="Drymeia">Drymeia</tp:taxon-name-part>
              <tp:taxon-name-part taxon-name-part-type="species" reg="aterrima">aterrima</tp:taxon-name-part>
            </tp:taxon-name><tp:taxon-authority>(Wulp, 1896)</tp:taxon-authority><xref ref-type="fig" rid="F1">Figs 1B</xref><xref ref-type="fig" rid="F12">, 12B</xref><tp:nomenclature-citation-list><tp:nomenclature-citation><tp:taxon-name>
                  <tp:taxon-name-part taxon-name-part-type="genus" reg="Pogonomyia">Pogonomyia</tp:taxon-name-part> <tp:taxon-name-part taxon-name-part-type="species" reg="aterrima">aterrima</tp:taxon-name-part></tp:taxon-name><comment>Wulp, 1896: 335.</comment></tp:nomenclature-citation></tp:nomenclature-citation-list></tp:nomenclature><tp:treatment-sec sec-type="type material" id="SECID0EAPBI"><title>Type material examined.</title><p>None.</p></tp:treatment-sec><tp:treatment-sec sec-type="material" id="SECID0EFPBI"><title>Other material examined.</title><p>More than 100 males and females: Neotropical: <bold>Mexico</bold>: Durango: 10 mi W. El Salto. (<named-content xmlns:xlink="http://www.w3.org/1999/xlink" content-type="dwc:institutional_code" xlink:type="simple">CNC</named-content>).</p></tp:treatment-sec><tp:treatment-sec sec-type="distribution" id="SECID0ESPBI"><title>Distribution.</title><p>Nearctic: USA (Washington, Montana, but see remark below). Neotropical: Mexico (Durango).</p></tp:treatment-sec><tp:treatment-sec sec-type="DNA Barcode" id="SECID0EXPBI"><title>DNA Barcode.</title><p>None available.</p></tp:treatment-sec><tp:treatment-sec sec-type="remarks" id="SECID0E3PBI"><title>Remarks.</title><p>This species was recently redescribed by <xref ref-type="bibr" rid="B34">Nihei and Carvalho (2004)</xref> but we are doubtful of the Nearctic records from Montana and Washington (USA). Not only do they create a highly disjunct distribution pattern for the species, they are based exclusively on female specimens which are similar to those of a number of other taxa including <italic><tp:taxon-name><tp:taxon-name-part taxon-name-part-type="genus" reg="Drymeia">Drymeia</tp:taxon-name-part> <tp:taxon-name-part taxon-name-part-type="species" reg="minor">minor</tp:taxon-name-part></tp:taxon-name></italic>, a species with a widespread distribution in the USA. Having examined numerous females associated with males of <italic><tp:taxon-name><tp:taxon-name-part taxon-name-part-type="genus" reg="Drymeia">D.</tp:taxon-name-part> <tp:taxon-name-part taxon-name-part-type="species" reg="aterrima">aterrima</tp:taxon-name-part></tp:taxon-name></italic> from El Salto, Mexico, we observed some differences with the description of <xref ref-type="bibr" rid="B34">Nihei and Carvalho (2004)</xref>, mainly longer aristal hair (the longest 1.5–2.0 × as long as base) and the presence of 1 or 2 distinct <italic><abbrev xmlns:xlink="http://www.w3.org/1999/xlink" xlink:title="anteroventral" id="ABBRID0EZQBI" xlink:type="simple">av</abbrev></italic> on the apical 1/3 of the mid femur (these reduced in a few specimens).</p></tp:treatment-sec><tp:treatment-sec><!--Section generated to contain objects referenced in tp:taxon-treatment.--><fig id="F1" position="float" orientation="portrait"><object-id xmlns:xlink="http://www.w3.org/1999/xlink" content-type="doi" xlink:type="simple">10.3897/zookeys.1024.60393.figure1</object-id><object-id xmlns:xlink="http://www.w3.org/1999/xlink" content-type="arpha" xlink:type="simple">F96CAE50-7C8B-58C8-8DF6-D29225C9BA54</object-id><label>Figure 1.</label><caption><p>Male frons, frontal view <bold>A</bold><italic><tp:taxon-name><tp:taxon-name-part taxon-name-part-type="genus" reg="Drymeia">D.</tp:taxon-name-part> <tp:taxon-name-part taxon-name-part-type="species" reg="ponti">ponti</tp:taxon-name-part></tp:taxon-name></italic><bold>B</bold><italic><tp:taxon-name><tp:taxon-name-part taxon-name-part-type="genus" reg="Drymeia">D.</tp:taxon-name-part> <tp:taxon-name-part taxon-name-part-type="species" reg="aterrima">aterrima</tp:taxon-name-part></tp:taxon-name></italic><bold>C</bold><italic><tp:taxon-name><tp:taxon-name-part taxon-name-part-type="genus" reg="Drymeia">D.</tp:taxon-name-part> <tp:taxon-name-part taxon-name-part-type="species" reg="neoborealis">neoborealis</tp:taxon-name-part></tp:taxon-name></italic><bold>D</bold><italic><tp:taxon-name><tp:taxon-name-part taxon-name-part-type="genus" reg="Drymeia">D.</tp:taxon-name-part> <tp:taxon-name-part taxon-name-part-type="species" reg="vockerothi">vockerothi</tp:taxon-name-part></tp:taxon-name></italic>. Scale bars: 0.5 mm.</p></caption><graphic xmlns:xlink="http://www.w3.org/1999/xlink" xlink:href="zookeys-1024-031-g001.jpg" position="float" orientation="portrait" xlink:type="simple" id="oo_520342.jpg"><uri content-type="original_file" xlink:type="simple">https://binary.pensoft.net/fig/520342</uri></graphic></fig><fig id="F12" position="float" orientation="portrait"><object-id xmlns:xlink="http://www.w3.org/1999/xlink" content-type="doi" xlink:type="simple">10.3897/zookeys.1024.60393.figure12</object-id><object-id xmlns:xlink="http://www.w3.org/1999/xlink" content-type="arpha" xlink:type="simple">F7FFCF87-E851-5B3A-BBE7-4A17D948283A</object-id><label>Figure 12.</label><caption><p>Female arista <bold>A</bold><italic><tp:taxon-name><tp:taxon-name-part taxon-name-part-type="genus" reg="Drymeia">D.</tp:taxon-name-part> <tp:taxon-name-part taxon-name-part-type="species" reg="hucketti">hucketti</tp:taxon-name-part></tp:taxon-name></italic><bold>B</bold><italic><tp:taxon-name><tp:taxon-name-part taxon-name-part-type="genus" reg="Drymeia">D.</tp:taxon-name-part> <tp:taxon-name-part taxon-name-part-type="species" reg="aterrima">aterrima</tp:taxon-name-part></tp:taxon-name></italic><bold>C</bold><italic><tp:taxon-name><tp:taxon-name-part taxon-name-part-type="genus" reg="Drymeia">D.</tp:taxon-name-part> <tp:taxon-name-part taxon-name-part-type="species" reg="minor">minor</tp:taxon-name-part></tp:taxon-name></italic>. Scale bars: 0.25 mm.</p></caption><graphic xmlns:xlink="http://www.w3.org/1999/xlink" xlink:href="zookeys-1024-031-g012.jpg" position="float" orientation="portrait" xlink:type="simple" id="oo_520353.jpg"><uri content-type="original_file" xlink:type="simple">https://binary.pensoft.net/fig/520353</uri></graphic></fig></tp:treatment-sec><ref-list><ref id="B34"><mixed-citation xmlns:xlink="http://www.w3.org/1999/xlink" xlink:type="simple"><person-group><name name-style="western"><surname>Nihei</surname><given-names>SS</given-names></name><name name-style="western"><surname>Carvalho de</surname><given-names>CJB de</given-names></name></person-group> (<year>2004</year>) <article-title>Lectotype designation and redescription of <italic><tp:taxon-name><tp:taxon-name-part taxon-name-part-type="genus">Drymeia</tp:taxon-name-part> <tp:taxon-name-part taxon-name-part-type="species">aterrima</tp:taxon-name-part></tp:taxon-name></italic> (Wulp, 1896) (<tp:taxon-name><tp:taxon-name-part taxon-name-part-type="order">Diptera</tp:taxon-name-part></tp:taxon-name>: <tp:taxon-name><tp:taxon-name-part taxon-name-part-type="family">Muscidae</tp:taxon-name-part></tp:taxon-name>).</article-title><source>Zootaxa</source><volume>612</volume>: <fpage>1</fpage>–<lpage>6</lpage>. <ext-link xlink:type="simple" ext-link-type="doi" xlink:href="10.11646/zootaxa.612.1.1">https://doi.org/10.11646/zootaxa.612.1.1</ext-link></mixed-citation></ref></ref-list></tp:taxon-treatment>
