# Supplementary material for: Review of the North American fauna of Drymeia Meigen (Diptera, Muscidae) and evaluation of DNA barcodes for species-level identification in the genus
Source: Zookeys. 2021 Mar 15;1024:31–89. doi: 10.3897/zookeys.1024.60393 (PMC7985133; doi:10.3897/zookeys.1024.60393)
Supplement: XML Treatment for Drymeia cantabrigensis [file zookeys.1024.60393-treatment5.xml]

<!DOCTYPE tp:taxon-treatment
  PUBLIC "-//TaxonX//DTD Taxonomic Treatment Publishing DTD v0 20100105//EN" "tax-treatment-NSO.dtd">
<tp:taxon-treatment xmlns:tp="http://www.plazi.org/taxpub"><tp:treatment-meta><kwd-group><label>Taxon classification</label><kwd><named-content xmlns:xlink="http://www.w3.org/1999/xlink" content-type="kingdom">Animalia</named-content></kwd><kwd><named-content xmlns:xlink="http://www.w3.org/1999/xlink" content-type="order">Diptera</named-content></kwd><kwd><named-content xmlns:xlink="http://www.w3.org/1999/xlink" content-type="family">Muscidae</named-content></kwd></kwd-group><mixed-citation publication-type="journal"><person-group><name><surname>Savage</surname><given-names>Jade</given-names></name><name><surname>Sorokina</surname><given-names>Vera S.</given-names></name></person-group><article-title>Review of the North American fauna of <italic><tp:taxon-name><tp:taxon-name-part taxon-name-part-type="genus" reg="Drymeia">Drymeia</tp:taxon-name-part></tp:taxon-name></italic> Meigen (<tp:taxon-name><tp:taxon-name-part taxon-name-part-type="order">Diptera</tp:taxon-name-part></tp:taxon-name>, <tp:taxon-name><tp:taxon-name-part taxon-name-part-type="family">Muscidae</tp:taxon-name-part></tp:taxon-name>) and evaluation of DNA barcodes for species-level identification in the genus</article-title><source>Zookeys</source><day>15</day><month>3</month><year>2021</year><volume>1024</volume><fpage>31</fpage><lpage>89</lpage><pub-id pub-id-type="doi">10.3897/zookeys.1024.60393</pub-id></mixed-citation></tp:treatment-meta><tp:nomenclature><tp:taxon-name><object-id xmlns:xlink="http://www.w3.org/1999/xlink" content-type="arpha" xlink:type="simple">7A369C2F-D040-50A9-9EAB-8FEEAEDC2C7D</object-id>
              <tp:taxon-name-part taxon-name-part-type="genus" reg="Drymeia">Drymeia</tp:taxon-name-part>
              <tp:taxon-name-part taxon-name-part-type="species" reg="cantabrigensis">cantabrigensis</tp:taxon-name-part>
            </tp:taxon-name><tp:taxon-authority>(Huckett, 1965)</tp:taxon-authority><xref ref-type="fig" rid="F6">Fig. 6A</xref><tp:nomenclature-citation-list><tp:nomenclature-citation><tp:taxon-name>
                  <tp:taxon-name-part taxon-name-part-type="genus" reg="Eupogonomyia">Eupogonomyia</tp:taxon-name-part> <tp:taxon-name-part taxon-name-part-type="species" reg="cantabrigensis">cantabrigensis</tp:taxon-name-part></tp:taxon-name><comment>Huckett, 1965a: 300.</comment></tp:nomenclature-citation></tp:nomenclature-citation-list></tp:nomenclature><tp:treatment-sec sec-type="type material" id="SECID0ESSBI"><title>Type material examined.</title><p><italic><tp:taxon-name><tp:taxon-name-part taxon-name-part-type="genus" reg="Eupogonomyia">Eupogonomyia</tp:taxon-name-part> <tp:taxon-name-part taxon-name-part-type="species" reg="cantabrigensis">cantabrigensis</tp:taxon-name-part></tp:taxon-name></italic> – <bold><italic>Holotype</italic></bold> male labelled “Cambridge Bay /N.W.T. 18.VII. 1950/ G. K. Sweatman”; “Type [red]”; “HOLOTYPE/ CNCNo. 8367 [red]”; “<italic><tp:taxon-name><tp:taxon-name-part taxon-name-part-type="genus" reg="Eupogonomyia">Eupogonomyia</tp:taxon-name-part></tp:taxon-name>/ <tp:taxon-name><tp:taxon-name-part taxon-name-part-type="genus" reg="Drymeia"/><tp:taxon-name-part taxon-name-part-type="species" reg="cantabrigensis">cantabrigensis</tp:taxon-name-part></tp:taxon-name></italic> Huck./ det. H.C. Huckett” (<named-content xmlns:xlink="http://www.w3.org/1999/xlink" content-type="dwc:institutional_code" xlink:type="simple">CNC</named-content>). Allotype female labelled “Cambridge Bay /N.W.T. 20.VII. 1950/ E. H. N. Smith”; “Allo [red]”; “ALLOTYPE/ CNCNo. 8367 [red]”; “<italic><tp:taxon-name><tp:taxon-name-part taxon-name-part-type="genus" reg="Eupogonomyia">Eupogonomyia</tp:taxon-name-part></tp:taxon-name></italic>/ <italic><tp:taxon-name><tp:taxon-name-part taxon-name-part-type="genus" reg="Drymeia"/><tp:taxon-name-part taxon-name-part-type="species" reg="cantabrigensis">cantabrigensis</tp:taxon-name-part></tp:taxon-name></italic> Huck./ det. H.C. Huckett” (<named-content xmlns:xlink="http://www.w3.org/1999/xlink" content-type="dwc:institutional_code" xlink:type="simple">CNC</named-content>). 3 <bold><italic>paratypes</italic></bold> males: “Cambridge Bay /N.W.T. 20.VII. 1950/ E. H. N. Smith”; “PARATYPE/No. 8367 [yellow]”; “<italic><tp:taxon-name><tp:taxon-name-part taxon-name-part-type="genus" reg="Eupogonomyia">Eupogonomyia</tp:taxon-name-part></tp:taxon-name></italic>/ <italic><tp:taxon-name><tp:taxon-name-part taxon-name-part-type="genus" reg="Drymeia"/><tp:taxon-name-part taxon-name-part-type="species" reg="cantabrigensis">cantabrigensis</tp:taxon-name-part></tp:taxon-name></italic> Huck./ det. H.C. Huckett” (<named-content xmlns:xlink="http://www.w3.org/1999/xlink" content-type="dwc:institutional_code" xlink:type="simple">CNC</named-content>). 1 paratype male, same as previous but 18.VII. 1950. 2 paratypes males: “Cambridge Bay /N.W.T. 20.VII. 1950/ G. K. Sweatman”; “PARATYPE/No. 8367 [yellow]”; “<italic><tp:taxon-name><tp:taxon-name-part taxon-name-part-type="genus" reg="Eupogonomyia">Eupogonomyia</tp:taxon-name-part></tp:taxon-name></italic>/ <italic><tp:taxon-name><tp:taxon-name-part taxon-name-part-type="genus" reg="Drymeia"/><tp:taxon-name-part taxon-name-part-type="species" reg="cantabrigensis">cantabrigensis</tp:taxon-name-part></tp:taxon-name></italic> Huck./ det. H.C. Huckett” (<named-content xmlns:xlink="http://www.w3.org/1999/xlink" content-type="dwc:institutional_code" xlink:type="simple">CNC</named-content>). 1 paratype male, same as previous but 21.VII.1950.</p></tp:treatment-sec><tp:treatment-sec sec-type="material" id="SECID0EAWBI"><title>Other material examined.</title><p>More than 100 males and females: Nearctic: <bold>Canada</bold>: North West Territories: Arviat [formerly Eskimo point], Hooper Is., Mould Bay (Prince Patrick Is.), Sachs Harbour, Victoria Is.; Nunavut: Banks Is., Cambridge Bay, Kugluktuk, Masik Riv. (Banks I.); Yukon Territory: Herschel Is. (<abbrev xmlns:xlink="http://www.w3.org/1999/xlink" content-type="institution" xlink:title="Bishop’s University Insect Collection, Sherbrooke, Canada" id="ABBRID0EIWBI" xlink:type="simple">BUIC</abbrev>, <named-content xmlns:xlink="http://www.w3.org/1999/xlink" content-type="dwc:institutional_code" xlink:type="simple">CNC</named-content>, <abbrev xmlns:xlink="http://www.w3.org/1999/xlink" content-type="institution" xlink:title="Lyman Entomological Museum, McGill University, Ste-Anne-de-Bellevue, Canada" id="ABBRID0ESWBI" xlink:type="simple">LEM</abbrev>).</p></tp:treatment-sec><tp:treatment-sec sec-type="distribution" id="SECID0EXWBI"><title>Distribution.</title><p>Nearctic: Canada (Northwest Territories, Nunavut, Yukon Territory).</p></tp:treatment-sec><tp:treatment-sec sec-type="DNA Barcode" id="SECID0E3WBI"><title>DNA Barcode.</title><p><abbrev xmlns:xlink="http://www.w3.org/1999/xlink" xlink:title="Barcode of Life Data System" id="ABBRID0ECXBI" xlink:type="simple">BOLD</abbrev><abbrev xmlns:xlink="http://www.w3.org/1999/xlink" xlink:title="Barcode Index Number" id="ABBRID0EGXBI" xlink:type="simple">BIN</abbrev>: <ext-link xmlns:xlink="http://www.w3.org/1999/xlink" xlink:type="simple" ext-link-type="uri" xlink:href="http://boldsystems.org/index.php/Public_BarcodeCluster?clusteruri=BOLD:AAD7664">BOLD:AAD7664</ext-link> (<abbrev xmlns:xlink="http://www.w3.org/1999/xlink" xlink:title="Barcode Index Number" id="ABBRID0EPXBI" xlink:type="simple">BIN</abbrev> merge with several other species, see Fig. <xref ref-type="fig" rid="F25">25</xref>). See Suppl. material <xref ref-type="supplementary-material" rid="S1">1</xref>: Table S1 for GenBank accession numbers.</p></tp:treatment-sec><tp:treatment-sec sec-type="remarks" id="SECID0E2XBI"><title>Remarks.</title><p>While always lacking an anteroventral bristle on the midtibia, the females of this species are sometime indistinguishable from those of <italic><tp:taxon-name><tp:taxon-name-part taxon-name-part-type="genus" reg="Drymeia">D.</tp:taxon-name-part> <tp:taxon-name-part taxon-name-part-type="species" reg="setibasis">setibasis</tp:taxon-name-part></tp:taxon-name></italic> where this bristle is either present or absent. DNA barcodes for <italic><tp:taxon-name><tp:taxon-name-part taxon-name-part-type="genus" reg="Drymeia">D.</tp:taxon-name-part> <tp:taxon-name-part taxon-name-part-type="species" reg="cantabrigensis">cantabrigensis</tp:taxon-name-part></tp:taxon-name></italic> were very similar and in some case identical to those of other species forming a cluster (or <abbrev xmlns:xlink="http://www.w3.org/1999/xlink" xlink:title="Barcode Index Number" id="ABBRID0EXYBI" xlink:type="simple">BIN</abbrev> merge) of seven named species (including <italic><tp:taxon-name><tp:taxon-name-part taxon-name-part-type="genus" reg="Drymeia">D.</tp:taxon-name-part> <tp:taxon-name-part taxon-name-part-type="species" reg="setibasis">setibasis</tp:taxon-name-part></tp:taxon-name></italic>) in <ext-link xmlns:xlink="http://www.w3.org/1999/xlink" xlink:type="simple" ext-link-type="uri" xlink:href="http://boldsystems.org/index.php/Public_BarcodeCluster?clusteruri=BOLD:AAD7664">BOLD:AAD7664</ext-link> (Fig. <xref ref-type="fig" rid="F25">25</xref>). The males can be easily identified based on the distinctive chaetotaxy of the mid femur but since DNA barcodes do not discriminate between <italic><tp:taxon-name><tp:taxon-name-part taxon-name-part-type="genus" reg="Drymeia">D.</tp:taxon-name-part> <tp:taxon-name-part taxon-name-part-type="species" reg="cantabrigensis">cantabrigensis</tp:taxon-name-part></tp:taxon-name></italic> and several other species including <italic><tp:taxon-name><tp:taxon-name-part taxon-name-part-type="genus" reg="Drymeia">D.</tp:taxon-name-part> <tp:taxon-name-part taxon-name-part-type="species" reg="setibasis">setibasis</tp:taxon-name-part></tp:taxon-name></italic>, the identification of females from these two species can be problematic in the Nearctic region.</p></tp:treatment-sec><tp:treatment-sec><!--Section generated to contain objects referenced in tp:taxon-treatment.--><fig id="F6" position="float" orientation="portrait"><object-id xmlns:xlink="http://www.w3.org/1999/xlink" content-type="doi" xlink:type="simple">10.3897/zookeys.1024.60393.figure6</object-id><object-id xmlns:xlink="http://www.w3.org/1999/xlink" content-type="arpha" xlink:type="simple">423CF09B-5640-5015-BDEA-E38CCFC5FFC0</object-id><label>Figure 6.</label><caption><p>Male mid femur, anterior view (except <bold>G, H, L</bold>) <bold>A</bold><italic><tp:taxon-name><tp:taxon-name-part taxon-name-part-type="genus" reg="Drymeia">D.</tp:taxon-name-part> <tp:taxon-name-part taxon-name-part-type="species" reg="cantabrigensis">cantabrigensis</tp:taxon-name-part></tp:taxon-name></italic><bold>B</bold><italic><tp:taxon-name><tp:taxon-name-part taxon-name-part-type="genus" reg="Drymeia">D.</tp:taxon-name-part> <tp:taxon-name-part taxon-name-part-type="species" reg="setibasis">setibasis</tp:taxon-name-part></tp:taxon-name></italic><bold>C</bold><italic><tp:taxon-name><tp:taxon-name-part taxon-name-part-type="genus" reg="Drymeia">D.</tp:taxon-name-part> <tp:taxon-name-part taxon-name-part-type="species" reg="vockerothi">vockerothi</tp:taxon-name-part></tp:taxon-name></italic><bold>D</bold><italic><tp:taxon-name><tp:taxon-name-part taxon-name-part-type="genus" reg="Drymeia">D.</tp:taxon-name-part> <tp:taxon-name-part taxon-name-part-type="species" reg="profrontalis">profrontalis</tp:taxon-name-part></tp:taxon-name></italic><bold>E</bold><italic><tp:taxon-name><tp:taxon-name-part taxon-name-part-type="genus" reg="Drymeia">D.</tp:taxon-name-part> <tp:taxon-name-part taxon-name-part-type="species" reg="glacialis">glacialis</tp:taxon-name-part></tp:taxon-name></italic><bold>F</bold><italic><tp:taxon-name><tp:taxon-name-part taxon-name-part-type="genus" reg="Drymeia">D.</tp:taxon-name-part> <tp:taxon-name-part taxon-name-part-type="species" reg="quadrisetosa">quadrisetosa</tp:taxon-name-part></tp:taxon-name></italic><bold>G</bold><italic><tp:taxon-name><tp:taxon-name-part taxon-name-part-type="genus" reg="Drymeia">D.</tp:taxon-name-part> <tp:taxon-name-part taxon-name-part-type="species" reg="santamonicae">santamonicae</tp:taxon-name-part></tp:taxon-name></italic>, antero-dorsal view <bold>H</bold><italic><tp:taxon-name><tp:taxon-name-part taxon-name-part-type="genus" reg="Drymeia">D.</tp:taxon-name-part> <tp:taxon-name-part taxon-name-part-type="species" reg="amnicola">amnicola</tp:taxon-name-part></tp:taxon-name></italic>, postero-dorsal view <bold>I</bold><italic><tp:taxon-name><tp:taxon-name-part taxon-name-part-type="genus" reg="Drymeia">D.</tp:taxon-name-part> <tp:taxon-name-part taxon-name-part-type="species" reg="similis">similis</tp:taxon-name-part></tp:taxon-name></italic><bold>J</bold><italic><tp:taxon-name><tp:taxon-name-part taxon-name-part-type="genus" reg="Drymeia">D.</tp:taxon-name-part> <tp:taxon-name-part taxon-name-part-type="species" reg="amnicola">amnicola</tp:taxon-name-part></tp:taxon-name></italic><bold>K</bold><italic><tp:taxon-name><tp:taxon-name-part taxon-name-part-type="genus" reg="Drymeia">D.</tp:taxon-name-part> <tp:taxon-name-part taxon-name-part-type="species" reg="hucketti">hucketti</tp:taxon-name-part></tp:taxon-name></italic><bold>L</bold><italic><tp:taxon-name><tp:taxon-name-part taxon-name-part-type="genus" reg="Drymeia">D.</tp:taxon-name-part> <tp:taxon-name-part taxon-name-part-type="species" reg="aldrichi">aldrichi</tp:taxon-name-part></tp:taxon-name></italic>, ventral view. Scale bars: 0.25 mm.</p></caption><graphic xmlns:xlink="http://www.w3.org/1999/xlink" xlink:href="zookeys-1024-031-g006.jpg" position="float" orientation="portrait" xlink:type="simple" id="oo_520347.jpg"><uri content-type="original_file" xlink:type="simple">https://binary.pensoft.net/fig/520347</uri></graphic></fig><fig id="F25" position="float" orientation="portrait"><object-id xmlns:xlink="http://www.w3.org/1999/xlink" content-type="doi" xlink:type="simple">10.3897/zookeys.1024.60393.figure25</object-id><object-id xmlns:xlink="http://www.w3.org/1999/xlink" content-type="arpha" xlink:type="simple">8D8DE04A-1CC7-5099-8587-2F09D6889BDA</object-id><label>Figure 25.</label><caption><p>Neighbour-joining tree based on p-distance of all COI sequences (&gt; 550 bp) for which specimens were examined. Each terminal includes the species name, <abbrev xmlns:xlink="http://www.w3.org/1999/xlink" xlink:title="Barcode of Life Data System" id="ABBRID0E4SEK" xlink:type="simple">BOLD</abbrev> process ID number, country of collection, and Barcode Index Number. Red text indicates the presence of more than one named species grouped under a single <abbrev xmlns:xlink="http://www.w3.org/1999/xlink" xlink:title="Barcode Index Number" id="ABBRID0EBTEK" xlink:type="simple">BIN</abbrev> (<abbrev xmlns:xlink="http://www.w3.org/1999/xlink" xlink:title="Barcode Index Number" id="ABBRID0EFTEK" xlink:type="simple">BIN</abbrev> merge).</p></caption><graphic xmlns:xlink="http://www.w3.org/1999/xlink" xlink:href="zookeys-1024-031-g025.jpg" position="float" orientation="portrait" xlink:type="simple" id="oo_520366.jpg"><uri content-type="original_file" xlink:type="simple">https://binary.pensoft.net/fig/520366</uri></graphic></fig><supplementary-material xmlns:xlink="http://www.w3.org/1999/xlink" id="S1" position="float" orientation="portrait" xlink:type="simple"><object-id content-type="doi" xlink:type="simple">10.3897/zookeys.1024.60393.suppl1</object-id><object-id content-type="arpha" xlink:type="simple">7E2AA3D4-A2A2-51B9-9C10-051D864F97F8</object-id><label>Supplementary material 1</label><caption><p>Table S1</p></caption><statement content-type="dataType"><label>Data type</label><p>DNA barcoding data set</p></statement><statement content-type="notes"><label>Explanation note</label><p>Details of specimens included in the DNA barcoding data set.</p></statement><media xlink:href="zookeys-1024-031-s001.xlsx" mimetype="application" mime-subtype="vnd.openxmlformats-officedocument.spreadsheetml.sheet" position="float" orientation="portrait" xlink:type="simple" id="oo_520368.xlsx"><uri content-type="original_file" xlink:type="simple">https://binary.pensoft.net/file/520368</uri></media><permissions><license xlink:type="simple"><license-p>This dataset is made available under the Open Database License (http://opendatacommons.org/licenses/odbl/1.0/). The Open Database License (ODbL) is a license agreement intended to allow users to freely share, modify, and use this Dataset while maintaining this same freedom for others, provided that the original source and author(s) are credited.</license-p></license></permissions><attrib specific-use="authors">Jade Savage, Vera S. Sorokina</attrib></supplementary-material></tp:treatment-sec></tp:taxon-treatment>
