# Supplementary material for: Review of the North American fauna of Drymeia Meigen (Diptera, Muscidae) and evaluation of DNA barcodes for species-level identification in the genus
Source: Zookeys. 2021 Mar 15;1024:31–89. doi: 10.3897/zookeys.1024.60393 (PMC7985133; doi:10.3897/zookeys.1024.60393)
Supplement: XML Treatment for Drymeia glacialis [file zookeys.1024.60393-treatment9.xml]

<!DOCTYPE tp:taxon-treatment
  PUBLIC "-//TaxonX//DTD Taxonomic Treatment Publishing DTD v0 20100105//EN" "tax-treatment-NSO.dtd">
<tp:taxon-treatment xmlns:tp="http://www.plazi.org/taxpub"><tp:treatment-meta><kwd-group><label>Taxon classification</label><kwd><named-content xmlns:xlink="http://www.w3.org/1999/xlink" content-type="kingdom">Animalia</named-content></kwd><kwd><named-content xmlns:xlink="http://www.w3.org/1999/xlink" content-type="order">Diptera</named-content></kwd><kwd><named-content xmlns:xlink="http://www.w3.org/1999/xlink" content-type="family">Muscidae</named-content></kwd></kwd-group><mixed-citation publication-type="journal"><person-group><name><surname>Savage</surname><given-names>Jade</given-names></name><name><surname>Sorokina</surname><given-names>Vera S.</given-names></name></person-group><article-title>Review of the North American fauna of <italic><tp:taxon-name><tp:taxon-name-part taxon-name-part-type="genus" reg="Drymeia">Drymeia</tp:taxon-name-part></tp:taxon-name></italic> Meigen (<tp:taxon-name><tp:taxon-name-part taxon-name-part-type="order">Diptera</tp:taxon-name-part></tp:taxon-name>, <tp:taxon-name><tp:taxon-name-part taxon-name-part-type="family">Muscidae</tp:taxon-name-part></tp:taxon-name>) and evaluation of DNA barcodes for species-level identification in the genus</article-title><source>Zookeys</source><day>15</day><month>3</month><year>2021</year><volume>1024</volume><fpage>31</fpage><lpage>89</lpage><pub-id pub-id-type="doi">10.3897/zookeys.1024.60393</pub-id></mixed-citation></tp:treatment-meta><tp:nomenclature><tp:taxon-name><object-id xmlns:xlink="http://www.w3.org/1999/xlink" content-type="arpha" xlink:type="simple">1CD22236-01D1-58DB-951E-F8F014DBE822</object-id>
              <tp:taxon-name-part taxon-name-part-type="genus" reg="Drymeia">Drymeia</tp:taxon-name-part>
              <tp:taxon-name-part taxon-name-part-type="species" reg="glacialis">glacialis</tp:taxon-name-part>
            </tp:taxon-name><tp:taxon-authority>(Rondani, 1866)</tp:taxon-authority><xref ref-type="fig" rid="F2">Figs 2H</xref><xref ref-type="fig" rid="F4">, 4E</xref><xref ref-type="fig" rid="F6">, 6E</xref><tp:nomenclature-citation-list><tp:nomenclature-citation><tp:taxon-name>
                  <tp:taxon-name-part taxon-name-part-type="genus" reg="Aspilia">Aspilia</tp:taxon-name-part> <tp:taxon-name-part taxon-name-part-type="species" reg="glacialis">glacialis</tp:taxon-name-part></tp:taxon-name><comment>Rondani, 1866: 87.</comment></tp:nomenclature-citation><tp:nomenclature-citation><tp:taxon-name>
                  <tp:taxon-name-part taxon-name-part-type="genus" reg="Pogonomyia">Pogonomyia</tp:taxon-name-part> <tp:taxon-name-part taxon-name-part-type="species" reg="alpicola">alpicola</tp:taxon-name-part></tp:taxon-name><comment>Rondani, 1871: 337. syn. nov.</comment></tp:nomenclature-citation><tp:nomenclature-citation><tp:taxon-name>
                  <tp:taxon-name-part taxon-name-part-type="genus" reg="Pogonomyia">Pogonomyia</tp:taxon-name-part> <tp:taxon-name-part taxon-name-part-type="species" reg="alpicola">alpicola</tp:taxon-name-part> <tp:taxon-name-part taxon-name-part-type="infraspecific-rank">var.</tp:taxon-name-part> <tp:taxon-name-part taxon-name-part-type="variety" reg="tundrica">tundrica</tp:taxon-name-part></tp:taxon-name><comment>, Schnabl in <xref ref-type="bibr" rid="B3">Becker et al. 1915</xref>: 48.</comment></tp:nomenclature-citation></tp:nomenclature-citation-list></tp:nomenclature><tp:treatment-sec sec-type="type material" id="SECID0EXTCI"><title>Type material examined.</title><p>None.</p></tp:treatment-sec><tp:treatment-sec sec-type="material" id="SECID0E3TCI"><title>Other material examined.</title><p>More than 100 males and females: Nearctic: <bold>USA</bold>: Colorado: Cameron Pass, Cottonwood Pass (Chaffee Co.), Echo Lake (Mt. Evans), Floral Park, Independance Pass (Lake Co.), Loveland Pass, Nederland, Summit Lake (Mt. Evans); Wyoming: Delaey Creek Park, Snowy Range Mts., Togwotee Pass (Teton Co.). Palaearctic: <bold>Austria</bold>: Hohe Tauern Nat. Pk., Igls, Obergurgl; <bold>Italy</bold>: Karthaus; <bold>Mongolia</bold>: Ara-Khangaiskii aimak, 7 km SW Taryata; <bold>Russia</bold>: Altai Republic, Khakasiya, Tyva; <bold>Switzerland</bold>: Julierpass (<abbrev xmlns:xlink="http://www.w3.org/1999/xlink" content-type="institution" xlink:title="Bishop’s University Insect Collection, Sherbrooke, Canada" id="ABBRID0EOUCI" xlink:type="simple">BUIC</abbrev>, <named-content xmlns:xlink="http://www.w3.org/1999/xlink" content-type="dwc:institutional_code" xlink:type="simple">CNC</named-content>, <named-content xmlns:xlink="http://www.w3.org/1999/xlink" content-type="dwc:institutional_code" xlink:type="simple">SZMN</named-content>).</p><fig id="F4" position="float" orientation="portrait"><object-id xmlns:xlink="http://www.w3.org/1999/xlink" content-type="doi" xlink:type="simple">10.3897/zookeys.1024.60393.figure4</object-id><object-id xmlns:xlink="http://www.w3.org/1999/xlink" content-type="arpha" xlink:type="simple">777EC7FB-84FC-5B3C-B035-D854EB5B488D</object-id><label>Figure 4.</label><caption><p>Male head, lateral view <bold>A</bold><italic><tp:taxon-name><tp:taxon-name-part taxon-name-part-type="genus" reg="Drymeia">D.</tp:taxon-name-part> <tp:taxon-name-part taxon-name-part-type="species" reg="pribilofensis">pribilofensis</tp:taxon-name-part></tp:taxon-name></italic><bold>B</bold><italic><tp:taxon-name><tp:taxon-name-part taxon-name-part-type="genus" reg="Drymeia">D.</tp:taxon-name-part> <tp:taxon-name-part taxon-name-part-type="species" reg="neoborealis">neoborealis</tp:taxon-name-part></tp:taxon-name></italic><bold>C</bold><italic><tp:taxon-name><tp:taxon-name-part taxon-name-part-type="genus" reg="Drymeia">D.</tp:taxon-name-part> <tp:taxon-name-part taxon-name-part-type="species" reg="vockerothi">vockerothi</tp:taxon-name-part></tp:taxon-name></italic><bold>D</bold><italic><tp:taxon-name><tp:taxon-name-part taxon-name-part-type="genus" reg="Drymeia">D.</tp:taxon-name-part> <tp:taxon-name-part taxon-name-part-type="species" reg="spinitarsis">spinitarsis</tp:taxon-name-part></tp:taxon-name></italic><bold>E</bold><italic><tp:taxon-name><tp:taxon-name-part taxon-name-part-type="genus" reg="Drymeia">D.</tp:taxon-name-part> <tp:taxon-name-part taxon-name-part-type="species" reg="glacialis">glacialis</tp:taxon-name-part></tp:taxon-name></italic><bold>F</bold><italic><tp:taxon-name><tp:taxon-name-part taxon-name-part-type="genus" reg="Drymeia">D.</tp:taxon-name-part> <tp:taxon-name-part taxon-name-part-type="species" reg="santamonicae">santamonicae</tp:taxon-name-part></tp:taxon-name></italic><bold>G</bold><italic><tp:taxon-name><tp:taxon-name-part taxon-name-part-type="genus" reg="Drymeia">D.</tp:taxon-name-part> <tp:taxon-name-part taxon-name-part-type="species" reg="amnicola">amnicola</tp:taxon-name-part></tp:taxon-name></italic><bold>H</bold><italic><tp:taxon-name><tp:taxon-name-part taxon-name-part-type="genus" reg="Drymeia">D.</tp:taxon-name-part> <tp:taxon-name-part taxon-name-part-type="species" reg="minor">minor</tp:taxon-name-part></tp:taxon-name></italic>. Scale bars: 0.5 mm.</p></caption><graphic xmlns:xlink="http://www.w3.org/1999/xlink" xlink:href="zookeys-1024-031-g004.jpg" position="float" orientation="portrait" xlink:type="simple" id="oo_520345.jpg"><uri content-type="original_file" xlink:type="simple">https://binary.pensoft.net/fig/520345</uri></graphic></fig></tp:treatment-sec><tp:treatment-sec sec-type="distribution" id="SECID0ESYCI"><title>Distribution.</title><p>Nearctic: Canada (Alberta, Labrado,r and Newfoundland), USA (Rocky Mts down to New Mexico). Palaearctic: from Europe eastwards to the Far East of Russia.</p></tp:treatment-sec><tp:treatment-sec sec-type="DNA Barcode" id="SECID0EXYCI"><title>DNA Barcode.</title><p><abbrev xmlns:xlink="http://www.w3.org/1999/xlink" xlink:title="Barcode of Life Data System" id="ABBRID0E4YCI" xlink:type="simple">BOLD</abbrev><abbrev xmlns:xlink="http://www.w3.org/1999/xlink" xlink:title="Barcode Index Number" id="ABBRID0EBZCI" xlink:type="simple">BIN</abbrev>: <ext-link xmlns:xlink="http://www.w3.org/1999/xlink" xlink:type="simple" ext-link-type="uri" xlink:href="http://boldsystems.org/index.php/Public_BarcodeCluster?clusteruri=BOLD:AAC1021">BOLD:AAC1021</ext-link> (<abbrev xmlns:xlink="http://www.w3.org/1999/xlink" xlink:title="Barcode Index Number" id="ABBRID0EKZCI" xlink:type="simple">BIN</abbrev> merge with <italic><tp:taxon-name><tp:taxon-name-part taxon-name-part-type="genus" reg="Drymeia">D.</tp:taxon-name-part> <tp:taxon-name-part taxon-name-part-type="species" reg="quadrisetosa">quadrisetosa</tp:taxon-name-part></tp:taxon-name></italic>). See Suppl. material <xref ref-type="supplementary-material" rid="S1">1</xref>: Table S1 for GenBank accession numbers.</p></tp:treatment-sec><tp:treatment-sec sec-type="remarks" id="SECID0E4ZCI"><title>Remarks.</title><p>We were recently informed that the holotype of <italic><tp:taxon-name><tp:taxon-name-part taxon-name-part-type="genus" reg="Aspilia">Aspilia</tp:taxon-name-part> <tp:taxon-name-part taxon-name-part-type="species" reg="glacialis">glacialis</tp:taxon-name-part></tp:taxon-name></italic> Rondani, previously considered lost (<xref ref-type="bibr" rid="B14">Hennig 1962b</xref>: 677; <xref ref-type="bibr" rid="B36">Pont 1986</xref>: 73), had been located in the <named-content xmlns:xlink="http://www.w3.org/1999/xlink" xlink:type="simple" content-type="institution" xlink:href="http://grbio.org/institution/museo-zoologico-la-specola-universita-di-firenze">Museo di Storia Naturale, Sezione di Zoologia ‘’La Specola’’, Università di Firenze</named-content> (<named-content xmlns:xlink="http://www.w3.org/1999/xlink" content-type="dwc:institutional_code" xlink:type="simple">MZUF</named-content>). While we did not examine this material ourselves, the specimen has been unambiguously recognised by A.C. Pont as <italic><tp:taxon-name><tp:taxon-name-part taxon-name-part-type="genus" reg="Drymeia">D.</tp:taxon-name-part> <tp:taxon-name-part taxon-name-part-type="species" reg="alpicola">alpicola</tp:taxon-name-part></tp:taxon-name></italic> (pers. comm.) and we consider his expertise sufficient to recognise that the earlier name of <italic><tp:taxon-name><tp:taxon-name-part taxon-name-part-type="genus" reg="Drymeia">D.</tp:taxon-name-part> <tp:taxon-name-part taxon-name-part-type="species" reg="glacialis">glacialis</tp:taxon-name-part></tp:taxon-name></italic> must be given precedence over <italic><tp:taxon-name><tp:taxon-name-part taxon-name-part-type="genus" reg="Drymeia">D.</tp:taxon-name-part> <tp:taxon-name-part taxon-name-part-type="species" reg="alpicola">alpicola</tp:taxon-name-part></tp:taxon-name></italic>. Additional details about this new synonymy will be published in an upcoming work (A.C. Pont, pers. comm.).</p><p>In the Nearctic region, females of this Holarctic species can be distinguished from those of <italic><tp:taxon-name><tp:taxon-name-part taxon-name-part-type="genus" reg="Drymeia">D.</tp:taxon-name-part> <tp:taxon-name-part taxon-name-part-type="species" reg="quadrisetosa">quadrisetosa</tp:taxon-name-part></tp:taxon-name></italic> only by the slightly darker wing base. However, this colour character appears variable in the Palaearctic region where Russian material shows a darker wing base (congruent with Nearctic females) while females from a series we examined from Austria as well as the holotype of <italic><tp:taxon-name><tp:taxon-name-part taxon-name-part-type="genus" reg="Drymeia">D.</tp:taxon-name-part> <tp:taxon-name-part taxon-name-part-type="species" reg="glacialis">glacialis</tp:taxon-name-part></tp:taxon-name></italic> (A.C. Pont pers. comm.) display a pale wing base similar to that of <italic><tp:taxon-name><tp:taxon-name-part taxon-name-part-type="genus" reg="Drymeia">D.</tp:taxon-name-part> <tp:taxon-name-part taxon-name-part-type="species" reg="quadrisetosa">quadrisetosa</tp:taxon-name-part></tp:taxon-name></italic>, a species known only from the Nearctic region.</p><p>DNA barcodes for <italic><tp:taxon-name><tp:taxon-name-part taxon-name-part-type="genus" reg="Drymeia">D.</tp:taxon-name-part> <tp:taxon-name-part taxon-name-part-type="species" reg="glacialis">glacialis</tp:taxon-name-part></tp:taxon-name></italic> (all from Russian specimens) were very similar to those of <italic><tp:taxon-name><tp:taxon-name-part taxon-name-part-type="genus" reg="Drymeia">D.</tp:taxon-name-part> <tp:taxon-name-part taxon-name-part-type="species" reg="quadrisetosa">quadrisetosa</tp:taxon-name-part></tp:taxon-name></italic> (specimens from Russia and Canada), forming a cluster with p-distances ranging from 0.0% to 1.72% for <ext-link xmlns:xlink="http://www.w3.org/1999/xlink" xlink:type="simple" ext-link-type="uri" xlink:href="http://boldsystems.org/index.php/Public_BarcodeCluster?clusteruri=BOLD:AAC1021">BOLD:AAC1021</ext-link> (Fig. <xref ref-type="fig" rid="F25">25</xref>). Males of these two species can be easily distinguished based on distinctive leg chaetotaxy (see key to males) but since DNA barcodes do not discriminate between the two species, the identification of females can be problematic in the Nearctic region, as differences in wing base colour between the two taxa can sometimes be very subtle, especially for material kept in ethanol for long periods.</p></tp:treatment-sec><tp:treatment-sec><!--Section generated to contain objects referenced in tp:taxon-treatment.--><fig id="F2" position="float" orientation="portrait"><object-id xmlns:xlink="http://www.w3.org/1999/xlink" content-type="doi" xlink:type="simple">10.3897/zookeys.1024.60393.figure2</object-id><object-id xmlns:xlink="http://www.w3.org/1999/xlink" content-type="arpha" xlink:type="simple">4A080524-A766-555F-BF7F-E2258D95DCBA</object-id><label>Figure 2.</label><caption><p>Male hind tibia, dorsal view <bold>A</bold><italic><tp:taxon-name><tp:taxon-name-part taxon-name-part-type="genus" reg="Drymeia">D.</tp:taxon-name-part> <tp:taxon-name-part taxon-name-part-type="species" reg="ponti">ponti</tp:taxon-name-part></tp:taxon-name></italic><bold>B</bold><italic><tp:taxon-name><tp:taxon-name-part taxon-name-part-type="genus" reg="Drymeia">D.</tp:taxon-name-part> <tp:taxon-name-part taxon-name-part-type="species" reg="aterrima">aterrima</tp:taxon-name-part></tp:taxon-name></italic><bold>C</bold><italic><tp:taxon-name><tp:taxon-name-part taxon-name-part-type="genus" reg="Drymeia">D.</tp:taxon-name-part> <tp:taxon-name-part taxon-name-part-type="species" reg="groenlandica">groenlandica</tp:taxon-name-part></tp:taxon-name></italic><bold>D</bold><italic><tp:taxon-name><tp:taxon-name-part taxon-name-part-type="genus" reg="Drymeia">D.</tp:taxon-name-part> <tp:taxon-name-part taxon-name-part-type="species" reg="setibasis">setibasis</tp:taxon-name-part></tp:taxon-name></italic><bold>E</bold><italic><tp:taxon-name><tp:taxon-name-part taxon-name-part-type="genus" reg="Drymeia">D.</tp:taxon-name-part> <tp:taxon-name-part taxon-name-part-type="species" reg="similis">similis</tp:taxon-name-part></tp:taxon-name></italic><bold>F</bold><italic><tp:taxon-name><tp:taxon-name-part taxon-name-part-type="genus" reg="Drymeia">D.</tp:taxon-name-part> <tp:taxon-name-part taxon-name-part-type="species" reg="vockerothi">vockerothi</tp:taxon-name-part></tp:taxon-name></italic><bold>G</bold><italic><tp:taxon-name><tp:taxon-name-part taxon-name-part-type="genus" reg="Drymeia">D.</tp:taxon-name-part> <tp:taxon-name-part taxon-name-part-type="species" reg="quadrisetosa">quadrisetosa</tp:taxon-name-part></tp:taxon-name></italic><bold>H</bold><italic><tp:taxon-name><tp:taxon-name-part taxon-name-part-type="genus" reg="Drymeia">D.</tp:taxon-name-part> <tp:taxon-name-part taxon-name-part-type="species" reg="glacialis">glacialis</tp:taxon-name-part></tp:taxon-name></italic><bold>I</bold><italic><tp:taxon-name><tp:taxon-name-part taxon-name-part-type="genus" reg="Drymeia">D.</tp:taxon-name-part> <tp:taxon-name-part taxon-name-part-type="species" reg="hucketti">hucketti</tp:taxon-name-part></tp:taxon-name></italic><bold>J</bold><italic><tp:taxon-name><tp:taxon-name-part taxon-name-part-type="genus" reg="Drymeia">D.</tp:taxon-name-part> <tp:taxon-name-part taxon-name-part-type="species" reg="woodorum">woodorum</tp:taxon-name-part></tp:taxon-name></italic>. Scale bars: 0.5 mm.</p></caption><graphic xmlns:xlink="http://www.w3.org/1999/xlink" xlink:href="zookeys-1024-031-g002.jpg" position="float" orientation="portrait" xlink:type="simple" id="oo_520343.jpg"><uri content-type="original_file" xlink:type="simple">https://binary.pensoft.net/fig/520343</uri></graphic></fig><fig id="F6" position="float" orientation="portrait"><object-id xmlns:xlink="http://www.w3.org/1999/xlink" content-type="doi" xlink:type="simple">10.3897/zookeys.1024.60393.figure6</object-id><object-id xmlns:xlink="http://www.w3.org/1999/xlink" content-type="arpha" xlink:type="simple">423CF09B-5640-5015-BDEA-E38CCFC5FFC0</object-id><label>Figure 6.</label><caption><p>Male mid femur, anterior view (except <bold>G, H, L</bold>) <bold>A</bold><italic><tp:taxon-name><tp:taxon-name-part taxon-name-part-type="genus" reg="Drymeia">D.</tp:taxon-name-part> <tp:taxon-name-part taxon-name-part-type="species" reg="cantabrigensis">cantabrigensis</tp:taxon-name-part></tp:taxon-name></italic><bold>B</bold><italic><tp:taxon-name><tp:taxon-name-part taxon-name-part-type="genus" reg="Drymeia">D.</tp:taxon-name-part> <tp:taxon-name-part taxon-name-part-type="species" reg="setibasis">setibasis</tp:taxon-name-part></tp:taxon-name></italic><bold>C</bold><italic><tp:taxon-name><tp:taxon-name-part taxon-name-part-type="genus" reg="Drymeia">D.</tp:taxon-name-part> <tp:taxon-name-part taxon-name-part-type="species" reg="vockerothi">vockerothi</tp:taxon-name-part></tp:taxon-name></italic><bold>D</bold><italic><tp:taxon-name><tp:taxon-name-part taxon-name-part-type="genus" reg="Drymeia">D.</tp:taxon-name-part> <tp:taxon-name-part taxon-name-part-type="species" reg="profrontalis">profrontalis</tp:taxon-name-part></tp:taxon-name></italic><bold>E</bold><italic><tp:taxon-name><tp:taxon-name-part taxon-name-part-type="genus" reg="Drymeia">D.</tp:taxon-name-part> <tp:taxon-name-part taxon-name-part-type="species" reg="glacialis">glacialis</tp:taxon-name-part></tp:taxon-name></italic><bold>F</bold><italic><tp:taxon-name><tp:taxon-name-part taxon-name-part-type="genus" reg="Drymeia">D.</tp:taxon-name-part> <tp:taxon-name-part taxon-name-part-type="species" reg="quadrisetosa">quadrisetosa</tp:taxon-name-part></tp:taxon-name></italic><bold>G</bold><italic><tp:taxon-name><tp:taxon-name-part taxon-name-part-type="genus" reg="Drymeia">D.</tp:taxon-name-part> <tp:taxon-name-part taxon-name-part-type="species" reg="santamonicae">santamonicae</tp:taxon-name-part></tp:taxon-name></italic>, antero-dorsal view <bold>H</bold><italic><tp:taxon-name><tp:taxon-name-part taxon-name-part-type="genus" reg="Drymeia">D.</tp:taxon-name-part> <tp:taxon-name-part taxon-name-part-type="species" reg="amnicola">amnicola</tp:taxon-name-part></tp:taxon-name></italic>, postero-dorsal view <bold>I</bold><italic><tp:taxon-name><tp:taxon-name-part taxon-name-part-type="genus" reg="Drymeia">D.</tp:taxon-name-part> <tp:taxon-name-part taxon-name-part-type="species" reg="similis">similis</tp:taxon-name-part></tp:taxon-name></italic><bold>J</bold><italic><tp:taxon-name><tp:taxon-name-part taxon-name-part-type="genus" reg="Drymeia">D.</tp:taxon-name-part> <tp:taxon-name-part taxon-name-part-type="species" reg="amnicola">amnicola</tp:taxon-name-part></tp:taxon-name></italic><bold>K</bold><italic><tp:taxon-name><tp:taxon-name-part taxon-name-part-type="genus" reg="Drymeia">D.</tp:taxon-name-part> <tp:taxon-name-part taxon-name-part-type="species" reg="hucketti">hucketti</tp:taxon-name-part></tp:taxon-name></italic><bold>L</bold><italic><tp:taxon-name><tp:taxon-name-part taxon-name-part-type="genus" reg="Drymeia">D.</tp:taxon-name-part> <tp:taxon-name-part taxon-name-part-type="species" reg="aldrichi">aldrichi</tp:taxon-name-part></tp:taxon-name></italic>, ventral view. Scale bars: 0.25 mm.</p></caption><graphic xmlns:xlink="http://www.w3.org/1999/xlink" xlink:href="zookeys-1024-031-g006.jpg" position="float" orientation="portrait" xlink:type="simple" id="oo_520347.jpg"><uri content-type="original_file" xlink:type="simple">https://binary.pensoft.net/fig/520347</uri></graphic></fig><supplementary-material xmlns:xlink="http://www.w3.org/1999/xlink" id="S1" position="float" orientation="portrait" xlink:type="simple"><object-id content-type="doi" xlink:type="simple">10.3897/zookeys.1024.60393.suppl1</object-id><object-id content-type="arpha" xlink:type="simple">7E2AA3D4-A2A2-51B9-9C10-051D864F97F8</object-id><label>Supplementary material 1</label><caption><p>Table S1</p></caption><statement content-type="dataType"><label>Data type</label><p>DNA barcoding data set</p></statement><statement content-type="notes"><label>Explanation note</label><p>Details of specimens included in the DNA barcoding data set.</p></statement><media xlink:href="zookeys-1024-031-s001.xlsx" mimetype="application" mime-subtype="vnd.openxmlformats-officedocument.spreadsheetml.sheet" position="float" orientation="portrait" xlink:type="simple" id="oo_520368.xlsx"><uri content-type="original_file" xlink:type="simple">https://binary.pensoft.net/file/520368</uri></media><permissions><license xlink:type="simple"><license-p>This dataset is made available under the Open Database License (http://opendatacommons.org/licenses/odbl/1.0/). The Open Database License (ODbL) is a license agreement intended to allow users to freely share, modify, and use this Dataset while maintaining this same freedom for others, provided that the original source and author(s) are credited.</license-p></license></permissions><attrib specific-use="authors">Jade Savage, Vera S. Sorokina</attrib></supplementary-material><fig id="F25" position="float" orientation="portrait"><object-id xmlns:xlink="http://www.w3.org/1999/xlink" content-type="doi" xlink:type="simple">10.3897/zookeys.1024.60393.figure25</object-id><object-id xmlns:xlink="http://www.w3.org/1999/xlink" content-type="arpha" xlink:type="simple">8D8DE04A-1CC7-5099-8587-2F09D6889BDA</object-id><label>Figure 25.</label><caption><p>Neighbour-joining tree based on p-distance of all COI sequences (&gt; 550 bp) for which specimens were examined. Each terminal includes the species name, <abbrev xmlns:xlink="http://www.w3.org/1999/xlink" xlink:title="Barcode of Life Data System" id="ABBRID0E4SEK" xlink:type="simple">BOLD</abbrev> process ID number, country of collection, and Barcode Index Number. Red text indicates the presence of more than one named species grouped under a single <abbrev xmlns:xlink="http://www.w3.org/1999/xlink" xlink:title="Barcode Index Number" id="ABBRID0EBTEK" xlink:type="simple">BIN</abbrev> (<abbrev xmlns:xlink="http://www.w3.org/1999/xlink" xlink:title="Barcode Index Number" id="ABBRID0EFTEK" xlink:type="simple">BIN</abbrev> merge).</p></caption><graphic xmlns:xlink="http://www.w3.org/1999/xlink" xlink:href="zookeys-1024-031-g025.jpg" position="float" orientation="portrait" xlink:type="simple" id="oo_520366.jpg"><uri content-type="original_file" xlink:type="simple">https://binary.pensoft.net/fig/520366</uri></graphic></fig></tp:treatment-sec><ref-list><ref id="B3"><mixed-citation xmlns:xlink="http://www.w3.org/1999/xlink" xlink:type="simple"><person-group><name name-style="western"><surname>Becker</surname><given-names>T</given-names></name><name name-style="western"><surname>Dziedzicki</surname><given-names>H</given-names></name><name name-style="western"><surname>Schnabl</surname><given-names>J</given-names></name><name name-style="western"><surname>Villeneuve</surname><given-names>J</given-names></name></person-group> (<year>1915</year>) <article-title>Résultats scientifiques de l’Expédition des frères Kuznecov (Kouznetzov) à l’Oural Arctique en 1909, sous la direction de H. Backlund. <tp:taxon-name><tp:taxon-name-part taxon-name-part-type="order">Diptera</tp:taxon-name-part></tp:taxon-name>.</article-title><source>Zapiski Imperatorskoĭ Akademii Nauk (VIII), Fiziko–Matematicheskoe Otdeleniye</source><volume>28</volume>(<issue>7</issue>): <fpage>1</fpage>–<lpage>67</lpage>.</mixed-citation></ref><ref id="B14"><mixed-citation xmlns:xlink="http://www.w3.org/1999/xlink" xlink:type="simple"><person-group><name name-style="western"><surname>Hennig</surname><given-names>W</given-names></name></person-group> (<year>1962b</year>) <article-title>63b. <tp:taxon-name><tp:taxon-name-part taxon-name-part-type="family">Muscidae</tp:taxon-name-part></tp:taxon-name>. [Part, Lieferung 227.].</article-title> In: <person-group><name name-style="western"><surname>Lindner</surname><given-names>E</given-names></name></person-group> (<role>Ed.</role>) <issue-title>Die Fliegen der palaearktischen Region.</issue-title><source>Schweizerbart, Stuttgart</source>, <fpage>673</fpage>–<lpage>720</lpage>.</mixed-citation></ref><ref id="B36"><mixed-citation xmlns:xlink="http://www.w3.org/1999/xlink" xlink:type="simple"><person-group><name name-style="western"><surname>Pont</surname><given-names>AC</given-names></name></person-group> (<year>1986</year>) <article-title>Family <tp:taxon-name><tp:taxon-name-part taxon-name-part-type="family">Muscidae</tp:taxon-name-part></tp:taxon-name>.</article-title> In: <person-group><name name-style="western"><surname>Soós</surname><given-names>Á</given-names></name><name name-style="western"><surname>Papp</surname><given-names>L</given-names></name></person-group> (<role>Eds</role>) <issue-title>Catalogue of Palaearctic Diptera 11, Scathophagidae – Hypodermatidae.</issue-title><source>Akadémiai Kiadó, Budapest</source>, <fpage>57</fpage>–<lpage>215</lpage>.</mixed-citation></ref></ref-list></tp:taxon-treatment>
