# Supplementary material for: Review of the North American fauna of Drymeia Meigen (Diptera, Muscidae) and evaluation of DNA barcodes for species-level identification in the genus
Source: Zookeys. 2021 Mar 15;1024:31–89. doi: 10.3897/zookeys.1024.60393 (PMC7985133; doi:10.3897/zookeys.1024.60393)
Supplement: XML Treatment for Drymeia hucketti [file zookeys.1024.60393-treatment11.xml]

<!DOCTYPE tp:taxon-treatment
  PUBLIC "-//TaxonX//DTD Taxonomic Treatment Publishing DTD v0 20100105//EN" "tax-treatment-NSO.dtd">
<tp:taxon-treatment xmlns:tp="http://www.plazi.org/taxpub"><tp:treatment-meta><kwd-group><label>Taxon classification</label><kwd><named-content xmlns:xlink="http://www.w3.org/1999/xlink" content-type="kingdom">Animalia</named-content></kwd><kwd><named-content xmlns:xlink="http://www.w3.org/1999/xlink" content-type="order">Diptera</named-content></kwd><kwd><named-content xmlns:xlink="http://www.w3.org/1999/xlink" content-type="family">Muscidae</named-content></kwd></kwd-group><mixed-citation publication-type="journal"><person-group><name><surname>Savage</surname><given-names>Jade</given-names></name><name><surname>Sorokina</surname><given-names>Vera S.</given-names></name></person-group><article-title>Review of the North American fauna of <italic><tp:taxon-name><tp:taxon-name-part taxon-name-part-type="genus" reg="Drymeia">Drymeia</tp:taxon-name-part></tp:taxon-name></italic> Meigen (<tp:taxon-name><tp:taxon-name-part taxon-name-part-type="order">Diptera</tp:taxon-name-part></tp:taxon-name>, <tp:taxon-name><tp:taxon-name-part taxon-name-part-type="family">Muscidae</tp:taxon-name-part></tp:taxon-name>) and evaluation of DNA barcodes for species-level identification in the genus</article-title><source>Zookeys</source><day>15</day><month>3</month><year>2021</year><volume>1024</volume><fpage>31</fpage><lpage>89</lpage><pub-id pub-id-type="doi">10.3897/zookeys.1024.60393</pub-id></mixed-citation></tp:treatment-meta><tp:nomenclature><tp:taxon-name><object-id xmlns:xlink="http://www.w3.org/1999/xlink" content-type="arpha" xlink:type="simple">9D4F567B-220B-56D3-955F-A17FB8115C8E</object-id>
              <tp:taxon-name-part taxon-name-part-type="genus" reg="Drymeia">Drymeia</tp:taxon-name-part>
              <tp:taxon-name-part taxon-name-part-type="species" reg="hucketti">hucketti</tp:taxon-name-part>
              <object-id xmlns:xlink="http://www.w3.org/1999/xlink" content-type="zoobank" xlink:type="simple">http://zoobank.org/FCA7C9F9-E170-4DCD-A7DB-3DC0A14D0DA4</object-id>
            </tp:taxon-name><tp:taxon-status xmlns:xlink="http://www.w3.org/1999/xlink" xlink:type="simple">sp. nov.</tp:taxon-status><xref ref-type="fig" rid="F2">Figs 2I</xref><xref ref-type="fig" rid="F6">, 6K</xref><xref ref-type="fig" rid="F7">, 7B</xref><xref ref-type="fig" rid="F11">, 11E</xref><xref ref-type="fig" rid="F12">, 12A</xref><xref ref-type="fig" rid="F16">, 16</xref><xref ref-type="fig" rid="F17">, 17</xref><xref ref-type="fig" rid="F18">, 18</xref></tp:nomenclature><tp:treatment-sec sec-type="type material" id="SECID0E2LDI"><title>Type material.</title><p><bold><italic>Holotype</italic></bold> male labelled “Wood Mountain/ Sask 17.6.1955/ A.R. Brooks”; “HOLOTYPE/ <tp:taxon-name><tp:taxon-name-part taxon-name-part-type="genus" reg="Drymeia">Drymeia</tp:taxon-name-part> <tp:taxon-name-part taxon-name-part-type="species" reg="hucketti">hucketti</tp:taxon-name-part></tp:taxon-name> ♂/ Savage &amp; Sorokina [red]” (<named-content xmlns:xlink="http://www.w3.org/1999/xlink" content-type="dwc:institutional_code" xlink:type="simple">CNC</named-content>). <bold><italic>Paratypes</italic></bold>: all with “PARATYPE/ <tp:taxon-name><tp:taxon-name-part taxon-name-part-type="genus" reg="Drymeia">Drymeia</tp:taxon-name-part> <tp:taxon-name-part taxon-name-part-type="species" reg="hucketti">hucketti</tp:taxon-name-part></tp:taxon-name>/ Savage &amp; Sorokina [yellow]” (<named-content xmlns:xlink="http://www.w3.org/1999/xlink" content-type="dwc:institutional_code" xlink:type="simple">CNC</named-content> unless otherwise indicated): 1 male, same as holotype. 1 male, same as holotype except (<abbrev xmlns:xlink="http://www.w3.org/1999/xlink" content-type="institution" xlink:title="Bishop’s University Insect Collection, Sherbrooke, Canada" id="ABBRID0EHNDI" xlink:type="simple">BUIC</abbrev>) 1 male and 1 female labelled “Scout Lake/ Sask. 17.VI.1955/ <named-content xmlns:xlink="http://www.w3.org/1999/xlink" content-type="dwc:verbatimCoordinates" xlink:type="simple"><named-content content-type="geo-json" specific-use="{&#34;type&#34;:&#34;Point&#34;,&#34;coordinates&#34;:[0.000000,49.362778]}" id="NCID0EPNDI" xlink:type="simple">49°20', 106°0'</named-content></named-content>/ J.R. Vockeroth”. 1 male labelled “Val Marie, Sask./ <named-content xmlns:xlink="http://www.w3.org/1999/xlink" content-type="dwc:verbatimCoordinates" xlink:type="simple"><named-content content-type="geo-json" specific-use="{&#34;type&#34;:&#34;Point&#34;,&#34;coordinates&#34;:[44.000000,49.279722]}" id="NCID0EXNDI" xlink:type="simple">49°15', 107°44'</named-content></named-content>/ 12.VI.1955. 1 female same as previous but 9.VI.1955. 1 female labelled “Elkwater L.,/ Alta, 10.VI-1956/ E.E. Sterns” (<abbrev xmlns:xlink="http://www.w3.org/1999/xlink" content-type="institution" xlink:title="Bishop’s University Insect Collection, Sherbrooke, Canada" id="ABBRID0E3NDI" xlink:type="simple">BUIC</abbrev>). 1 female labelled “Elkwater Alta/ 8.VI. 1952/ A.R. Brooks”. 1 male labelled “Elkwater park, Alta/ 31.V. 1952/ L. A. Konotopetz”. 1 male same as previous but 29.V.1952. 1 female labelled “Banff, Alta./ 4.VII.1924/ Eric Hearle”. 1 female labelled “12 mi. N. of Banff/ Banff-Jasper Hw./ 4500' 26-VII-55/ R. Coyles”. 1 female labelled “Manyberries, Alta/ 4-VI-.1956/ E.E. Sterns”. 1 male “Manyberries/ Alta. 6.VI 1955/ A.R. Brooks”. 1 female labelled “Highwood Summit/ Kananasksis-Coleman/ Hwy., Alta, 72-8000'/ 14-VIII-1955/ J.R. McGillis”. 1 male and 1 female labelled “Waterton, ALTA/ 11 June 1962/ K.C. Hermann”. 1 male labelled “BIOUG04930-G08/ CAN: AB: Waterton Lakes NP; Red/ Rock Parkway moraine/ grassland 49.0813°N -113.8792°W/ 1335 m as IBIOBus 2012 6/27/2012” (<abbrev xmlns:xlink="http://www.w3.org/1999/xlink" content-type="institution" xlink:title="Centre for Biodiversity Genomics, Guelph, Canada" id="ABBRID0EBODI" xlink:type="simple">BIOUG</abbrev>). 1 female same as previous except BUIOUG05064-E03. 1 female same as previous except BIOUG05064-D12. 1 female same as previous except BIOUG05064-D11. 1 female same as previous except BIOUG05064-B07. 1 female same as previous except BIOUG05064-D03 and (<abbrev xmlns:xlink="http://www.w3.org/1999/xlink" content-type="institution" xlink:title="Bishop’s University Insect Collection, Sherbrooke, Canada" id="ABBRID0EGODI" xlink:type="simple">BUIC</abbrev>). 1 male same as previous except BIOUG05213-G11 and 6/24/2012. 1 male labelled “BIOUG08066-D02/ CAN: BC, 10 km W Kamloops; New/ Alton Mine Grassland Protected/ Area (control side) – Site 4/ <named-content xmlns:xlink="http://www.w3.org/1999/xlink" content-type="dwc:verbatimCoordinates" xlink:type="simple"><named-content content-type="geo-json" specific-use="{&#34;type&#34;:&#34;Point&#34;,&#34;coordinates&#34;:[-120.655000,50.655000]}" id="NCID0EOODI" xlink:type="simple">50.655°N, 120.655°W</named-content></named-content> Chrystal/ Simon 6/13/2013” (<abbrev xmlns:xlink="http://www.w3.org/1999/xlink" content-type="institution" xlink:title="Centre for Biodiversity Genomics, Guelph, Canada" id="ABBRID0ETODI" xlink:type="simple">BIOUG</abbrev>). 1 female same as previous except BUIOUG07269-F05. 1 male same as previous except BIOUG08066-F06 and (<abbrev xmlns:xlink="http://www.w3.org/1999/xlink" content-type="institution" xlink:title="Bishop’s University Insect Collection, Sherbrooke, Canada" id="ABBRID0EYODI" xlink:type="simple">BUIC</abbrev>). 1 male labelled “Mt. Lolo/ Kamloops, B.C./ 2.VI.1938/ G.S. Walley”. 1 female labelled “Moosehorn L.,/ B.C. 28.VII 1960/ <named-content xmlns:xlink="http://www.w3.org/1999/xlink" content-type="dwc:verbatimCoordinates" xlink:type="simple"><named-content content-type="geo-json" specific-use="{&#34;type&#34;:&#34;Point&#34;,&#34;coordinates&#34;:[7.000000,58.203333]}" id="NCID0EAPDI" xlink:type="simple">58°10', 132°07'</named-content></named-content>/ W.W. Moss 4500'”. 1 male same as previous except 27.VII.1960, R. Pilfrey. 1 male labelled “Chilcothin/ 5/27/29 BC”. 1 male and 1 female labelled “B.C. Anarchist/ Mt. 21.VI.1982/ B.V. Peterson”. 1 female labelled “BIOUG03134-E09/ CAN: SK; Grasslands National Park;/ just past bridge over Frenchman/ River <named-content xmlns:xlink="http://www.w3.org/1999/xlink" content-type="dwc:verbatimCoordinates" xlink:type="simple"><named-content content-type="geo-json" specific-use="{&#34;type&#34;:&#34;Point&#34;,&#34;coordinates&#34;:[-107.530200,49.149400]}" id="NCID0EIPDI" xlink:type="simple">49.1494°N, 107.5302°W</named-content></named-content> R./ Sissons 06/05/2012 to 06/12/2012” (<abbrev xmlns:xlink="http://www.w3.org/1999/xlink" content-type="institution" xlink:title="Centre for Biodiversity Genomics, Guelph, Canada" id="ABBRID0ENPDI" xlink:type="simple">BIOUG</abbrev>). 1 female labelled “BIOUG51024-D11/ USA: MT; Missoula County/ Florence MPG Ranch – Site 3/ <named-content xmlns:xlink="http://www.w3.org/1999/xlink" content-type="dwc:verbatimCoordinates" xlink:type="simple"><named-content content-type="geo-json" specific-use="{&#34;type&#34;:&#34;Point&#34;,&#34;coordinates&#34;:[-114.026500,46.690500]}" id="NCID0EVPDI" xlink:type="simple">46.6905°N, 114.0265°W</named-content></named-content> 1136m 13-/16 May 2019 Mat Seidensticker” (<abbrev xmlns:xlink="http://www.w3.org/1999/xlink" content-type="institution" xlink:title="Centre for Biodiversity Genomics, Guelph, Canada" id="ABBRID0E1PDI" xlink:type="simple">BIOUG</abbrev>). 1 female, same as previous except BIOUG24024-E02. 1 female, same as previous except BIOUG24024-E07. 1 male, same as previous except BIOUG24024-E03. 1 male, same as previous except BIOUG24024-E10. 1 male, same as previous except BIOUG24024-F01.</p><fig id="F7" position="float" orientation="portrait"><object-id xmlns:xlink="http://www.w3.org/1999/xlink" content-type="doi" xlink:type="simple">10.3897/zookeys.1024.60393.figure7</object-id><object-id xmlns:xlink="http://www.w3.org/1999/xlink" content-type="arpha" xlink:type="simple">80D08E5C-1D83-51AD-838B-A954C0E0F060</object-id><label>Figure 7.</label><caption><p>Male abdomen <bold>A</bold><italic><tp:taxon-name><tp:taxon-name-part taxon-name-part-type="genus" reg="Drymeia">D.</tp:taxon-name-part> <tp:taxon-name-part taxon-name-part-type="species" reg="firthiana">firthiana</tp:taxon-name-part></tp:taxon-name></italic><bold>B</bold><italic><tp:taxon-name><tp:taxon-name-part taxon-name-part-type="genus" reg="Drymeia">D.</tp:taxon-name-part> <tp:taxon-name-part taxon-name-part-type="species" reg="hucketti">hucketti</tp:taxon-name-part></tp:taxon-name></italic><bold>C</bold><italic><tp:taxon-name><tp:taxon-name-part taxon-name-part-type="genus" reg="Drymeia">D.</tp:taxon-name-part> <tp:taxon-name-part taxon-name-part-type="species" reg="minor">minor</tp:taxon-name-part></tp:taxon-name></italic>. Scale bars: 1 mm.</p></caption><graphic xmlns:xlink="http://www.w3.org/1999/xlink" xlink:href="zookeys-1024-031-g007.jpg" position="float" orientation="portrait" xlink:type="simple" id="oo_520348.jpg"><uri content-type="original_file" xlink:type="simple">https://binary.pensoft.net/fig/520348</uri></graphic></fig></tp:treatment-sec><tp:treatment-sec sec-type="material" id="SECID0ETRDI"><title>Other material examined.</title><p>2 males: Nearctic: <bold>Canada</bold>: Alberta: Banff National Park; Saskatchewan: Grasslands National Park.</p></tp:treatment-sec><tp:treatment-sec sec-type="etymology" id="SECID0E2RDI"><title>Etymology.</title><p>The species name is a patronym in honour of Hugh C. Huckett, a major contributor to the study of Nearctic <tp:taxon-name><tp:taxon-name-part taxon-name-part-type="family">Muscidae</tp:taxon-name-part></tp:taxon-name>.</p></tp:treatment-sec><tp:treatment-sec sec-type="diagnosis" id="SECID0EGSDI"><title>Diagnosis.</title><p>Small glossy black species with a long, strong prealar, lower margin of face projecting slightly beyond lower level of frons (Fig. <xref ref-type="fig" rid="F16">16A</xref>, <xref ref-type="fig" rid="F18">18A</xref>), and 2+3 <italic><abbrev xmlns:xlink="http://www.w3.org/1999/xlink" xlink:title="dorsocentral" id="ABBRID0EVSDI" xlink:type="simple">dc</abbrev>.</italic> Male F2 with <italic><abbrev xmlns:xlink="http://www.w3.org/1999/xlink" xlink:title="anteroventral" id="ABBRID0E2SDI" xlink:type="simple">av</abbrev></italic> row strong and regular, covering apical 2/3 to 3/4, and with <italic><abbrev xmlns:xlink="http://www.w3.org/1999/xlink" xlink:title="posteroventral" id="ABBRID0EATDI" xlink:type="simple">pv</abbrev></italic> row long and strong, at least 2 × as long as width of femur on apical 1/2, and T3 with a short but distinct ventral apical process (Fig. <xref ref-type="fig" rid="F16">16D</xref>). This species is similar to <italic><tp:taxon-name><tp:taxon-name-part taxon-name-part-type="genus" reg="Drymeia">Drymeia</tp:taxon-name-part> <tp:taxon-name-part taxon-name-part-type="species" reg="minor">minor</tp:taxon-name-part></tp:taxon-name></italic> (Malloch, 1918) but can be distinguished from it in the female by the presence of a large undusted glossy patch on the parafacial near the base of the antenna (Fig. <xref ref-type="fig" rid="F18">18B</xref>) and, in both sexes, by the projecting face, broader ventral margin of parafacial, pubescence pattern of arista and mostly shiny abdomen. Females are also similar to those of <italic><tp:taxon-name><tp:taxon-name-part taxon-name-part-type="genus" reg="Drymeia">D.</tp:taxon-name-part> <tp:taxon-name-part taxon-name-part-type="species" reg="amnicola">amnicola</tp:taxon-name-part></tp:taxon-name></italic> (see couplet 14 of female identification key) but these taxa have very different distribution ranges.</p></tp:treatment-sec><tp:treatment-sec sec-type="description" id="SECID0ECUDI"><title>Description.</title><p><bold>Male.</bold> Body length: 4.6–6.6 mm; wing length 4.1–5.1 mm.</p><p><bold><italic>Head</italic>:</bold> Ground colour black; eye bare; fronto-orbital plate and parafacial silvery pruinose; face grey, gena and lower occiput grey pruinose; fronto-orbital plates touching in the middle; frons at narrowest point 2–3 × as wide as width of anterior ocellus; parafacial in lateral view with ventral margin broader than width of first flagellomere; lower margin of face projecting slightly beyond lower level of frons (Fig. <xref ref-type="fig" rid="F16">16A</xref>); gena at narrowest point 1.3 × length of first flagellomere, densely setulose and with a group of upcurved setae on anterior part of genal dilation; 11–13 frontal setae (including interstitials) reaching to anterior ocellus; antenna black; first flagellomere 1.2 × as long as wide; arista with hair much denser on basal 1/2 (longest hair as long as basal diameter of arista) and usually with sparse and very dorsal short hair on apical 1/2; palpus black; proboscis elongate with prementum much longer than palpus, mostly undusted and shiny; labella moderately developed.</p><fig id="F8" position="float" orientation="portrait"><object-id xmlns:xlink="http://www.w3.org/1999/xlink" content-type="doi" xlink:type="simple">10.3897/zookeys.1024.60393.figure8</object-id><object-id xmlns:xlink="http://www.w3.org/1999/xlink" content-type="arpha" xlink:type="simple">3E4630FD-CACF-55D4-A19D-52801F0A1A8F</object-id><label>Figure 8.</label><caption><p>Female heads <bold>A</bold><italic><tp:taxon-name><tp:taxon-name-part taxon-name-part-type="genus" reg="Drymeia">D.</tp:taxon-name-part> <tp:taxon-name-part taxon-name-part-type="species" reg="spinitarsis">spinitarsis</tp:taxon-name-part></tp:taxon-name></italic><bold>B</bold><italic><tp:taxon-name><tp:taxon-name-part taxon-name-part-type="genus" reg="Drymeia">D.</tp:taxon-name-part> <tp:taxon-name-part taxon-name-part-type="species" reg="pribilofensis">pribilofensis</tp:taxon-name-part></tp:taxon-name></italic><bold>C</bold><italic><tp:taxon-name><tp:taxon-name-part taxon-name-part-type="genus" reg="Drymeia">D.</tp:taxon-name-part> <tp:taxon-name-part taxon-name-part-type="species" reg="setibasis">setibasis</tp:taxon-name-part></tp:taxon-name></italic>. Scale bars: 0.5 mm.</p></caption><graphic xmlns:xlink="http://www.w3.org/1999/xlink" xlink:href="zookeys-1024-031-g008.jpg" position="float" orientation="portrait" xlink:type="simple" id="oo_520349.jpg"><uri content-type="original_file" xlink:type="simple">https://binary.pensoft.net/fig/520349</uri></graphic></fig><p><bold><italic>Thorax</italic>:</bold> Ground colour black; scutum, postpronotal lobe, notopleuron, postalar callus and pleuron subshiny and light grey dusted; anepimeron and katepimeron bare; notopleuron densely setulose; 2+3 <italic><abbrev xmlns:xlink="http://www.w3.org/1999/xlink" xlink:title="dorsocentral" id="ABBRID0ERWDI" xlink:type="simple">dc</abbrev></italic>; prealar long and strong.</p><p><bold><italic>Legs</italic>:</bold> Black; T1 with 1–3 <italic><abbrev xmlns:xlink="http://www.w3.org/1999/xlink" xlink:title="posteroventral" id="ABBRID0E4WDI" xlink:type="simple">pv</abbrev></italic>; F2 with <italic><abbrev xmlns:xlink="http://www.w3.org/1999/xlink" xlink:title="anteroventral" id="ABBRID0ECXDI" xlink:type="simple">av</abbrev></italic> row strong and regular, slightly longer than width of femur, covering apical 2/3 to 3/4 and with bristles curved on basal 1/2 (Fig. <xref ref-type="fig" rid="F16">16C</xref>), 2 or 3 preapical <italic><abbrev xmlns:xlink="http://www.w3.org/1999/xlink" xlink:title="posterodorsal" id="ABBRID0ELXDI" xlink:type="simple">pd</abbrev>-p</italic>, with complete row of long strong <italic><abbrev xmlns:xlink="http://www.w3.org/1999/xlink" xlink:title="posteroventral" id="ABBRID0ERXDI" xlink:type="simple">pv</abbrev></italic>, at least 2 × as long as width of femur on apical 1/2; T2 usually without <italic><abbrev xmlns:xlink="http://www.w3.org/1999/xlink" xlink:title="anteroventral" id="ABBRID0EWXDI" xlink:type="simple">av</abbrev></italic> (one paratype with 1 short <italic><abbrev xmlns:xlink="http://www.w3.org/1999/xlink" xlink:title="anteroventral" id="ABBRID0E2XDI" xlink:type="simple">av</abbrev></italic> on one side), 3–6 <italic><abbrev xmlns:xlink="http://www.w3.org/1999/xlink" xlink:title="posterodorsal" id="ABBRID0EAYDI" xlink:type="simple">pd</abbrev></italic>, 2–4 <italic><abbrev xmlns:xlink="http://www.w3.org/1999/xlink" xlink:title="posteroventral" id="ABBRID0EFYDI" xlink:type="simple">pv</abbrev></italic> (some specimens also with 2 or 3 <italic>p</italic>); F3 with <italic><abbrev xmlns:xlink="http://www.w3.org/1999/xlink" xlink:title="anteroventral" id="ABBRID0EMYDI" xlink:type="simple">av</abbrev></italic> row stronger on apical 1/3, without <italic><abbrev xmlns:xlink="http://www.w3.org/1999/xlink" xlink:title="posteroventral" id="ABBRID0ERYDI" xlink:type="simple">pv</abbrev></italic> except one hair near base; T3 with 4 or 5 <italic><abbrev xmlns:xlink="http://www.w3.org/1999/xlink" xlink:title="anteroventral" id="ABBRID0EWYDI" xlink:type="simple">av</abbrev></italic>, 6 or 7 <italic><abbrev xmlns:xlink="http://www.w3.org/1999/xlink" xlink:title="anterodorsal" id="ABBRID0E2YDI" xlink:type="simple">ad</abbrev></italic>, 4 or 5 <italic><abbrev xmlns:xlink="http://www.w3.org/1999/xlink" xlink:title="posterodorsal" id="ABBRID0EAZDI" xlink:type="simple">pd</abbrev></italic>, 4 or 5 short hair-like <italic><abbrev xmlns:xlink="http://www.w3.org/1999/xlink" xlink:title="posteroventral" id="ABBRID0EFZDI" xlink:type="simple">pv</abbrev></italic> in middle part, ventral apical process short but distinct (Fig. <xref ref-type="fig" rid="F16">16D</xref>), apical <italic><abbrev xmlns:xlink="http://www.w3.org/1999/xlink" xlink:title="posteroventral" id="ABBRID0EOZDI" xlink:type="simple">pv</abbrev></italic> distinct but no longer than 1/2 the length of apical <italic><abbrev xmlns:xlink="http://www.w3.org/1999/xlink" xlink:title="anteroventral" id="ABBRID0ETZDI" xlink:type="simple">av</abbrev></italic>.</p><p><bold><italic>Wing</italic>:</bold> Brown, darker near base; basicosta and tegula black; costal spinules weak and costal spine reduced; calypters with membrane and edges yellow.</p><p><bold><italic>Abdomen</italic>:</bold> Conical, ground colour black; lightly grey dusted and mostly shiny, tergites without distinct dark central vittae (Fig. <xref ref-type="fig" rid="F16">16B</xref>); sternite I bare; sternite V as in Fig. <xref ref-type="fig" rid="F17">17C</xref>.</p><p><bold><italic>Terminalia</italic>:</bold> Fig. <xref ref-type="fig" rid="F17">17A, B</xref>.</p><p><bold>Female.</bold> Body length: 5.7–6.5 mm; wing length: 4.6–5.0 mm (Fig. <xref ref-type="fig" rid="F18">18A</xref>). Differs from the male as follows:</p><p><bold><italic>Head</italic>:</bold> Frontal triangle undefined; ocellar triangle mostly glossy; frontal vitta black, deep brownish dusted; parafacial with large undusted shiny patch near base of antenna reaching up to or almost up to eye (Fig. <xref ref-type="fig" rid="F18">18B</xref>); frons at midpoint approximately 0.35 × as wide as head and approximately 1.2 × as long as wide; fronto-orbital plate narrow, approximately as wide as distance between inner margins of posterior ocelli; 3–6 medioclinate frontal setae and several weaker interstitials, two short reclinate and lateroclinate orbital setae followed by one (occasionally two) stronger proclinate orbital seta; arista as in male (Fig. <xref ref-type="fig" rid="F18">18C</xref>).</p><p><bold><italic>Thorax</italic>:</bold> As in male.</p><p><bold><italic>Legs</italic></bold> (chaetotaxy described in full): T1 with 2 <abbrev xmlns:xlink="http://www.w3.org/1999/xlink" xlink:title="posteroventral" id="ABBRID0E42DI" xlink:type="simple">pv</abbrev>; F2 variable with 1–6 <italic><abbrev xmlns:xlink="http://www.w3.org/1999/xlink" xlink:title="anteroventral" id="ABBRID0EC3DI" xlink:type="simple">av</abbrev></italic> (most specimens with 4 or 5), approximately as long as width of femur, and no <italic><abbrev xmlns:xlink="http://www.w3.org/1999/xlink" xlink:title="posteroventral" id="ABBRID0EH3DI" xlink:type="simple">pv</abbrev></italic>; T2 with 2 or 3 <italic><abbrev xmlns:xlink="http://www.w3.org/1999/xlink" xlink:title="anterodorsal" id="ABBRID0EM3DI" xlink:type="simple">ad</abbrev></italic>, 3 or 4 <italic><abbrev xmlns:xlink="http://www.w3.org/1999/xlink" xlink:title="posterodorsal" id="ABBRID0ER3DI" xlink:type="simple">pd</abbrev></italic>, 2 <italic><abbrev xmlns:xlink="http://www.w3.org/1999/xlink" xlink:title="posteroventral" id="ABBRID0EW3DI" xlink:type="simple">pv</abbrev></italic>; T3 with 3–5 <italic><abbrev xmlns:xlink="http://www.w3.org/1999/xlink" xlink:title="anteroventral" id="ABBRID0E23DI" xlink:type="simple">av</abbrev></italic>, 3–6 <italic><abbrev xmlns:xlink="http://www.w3.org/1999/xlink" xlink:title="anterodorsal" id="ABBRID0EA4DI" xlink:type="simple">ad</abbrev></italic>, 4 <italic><abbrev xmlns:xlink="http://www.w3.org/1999/xlink" xlink:title="posterodorsal" id="ABBRID0EF4DI" xlink:type="simple">pd</abbrev></italic>, and usually without <italic><abbrev xmlns:xlink="http://www.w3.org/1999/xlink" xlink:title="posteroventral" id="ABBRID0EK4DI" xlink:type="simple">pv</abbrev></italic> (if present then very weak and short), apical <italic><abbrev xmlns:xlink="http://www.w3.org/1999/xlink" xlink:title="posteroventral" id="ABBRID0EP4DI" xlink:type="simple">pv</abbrev></italic> distinct, at least 1/2 as long as apical <italic><abbrev xmlns:xlink="http://www.w3.org/1999/xlink" xlink:title="anteroventral" id="ABBRID0EU4DI" xlink:type="simple">av</abbrev></italic>.</p><p><bold><italic>Wing</italic>:</bold> Veins yellow at least near base, membrane deep yellow near base, the remainder pale yellow to pale brown.</p><p><bold><italic>Abdomen</italic>:</bold> With little to no dusting, shiny.</p></tp:treatment-sec><tp:treatment-sec sec-type="distribution" id="SECID0EG5DI"><title>Distribution.</title><p>Nearctic: Canada (Alberta, British Columbia, Saskatchewan), USA (Montana).</p></tp:treatment-sec><tp:treatment-sec sec-type="DNA Barcode" id="SECID0EL5DI"><title>DNA Barcode.</title><p><abbrev xmlns:xlink="http://www.w3.org/1999/xlink" xlink:title="Barcode of Life Data System" id="ABBRID0ER5DI" xlink:type="simple">BOLD</abbrev><abbrev xmlns:xlink="http://www.w3.org/1999/xlink" xlink:title="Barcode Index Number" id="ABBRID0EV5DI" xlink:type="simple">BIN</abbrev>: <ext-link xmlns:xlink="http://www.w3.org/1999/xlink" xlink:type="simple" ext-link-type="uri" xlink:href="http://boldsystems.org/index.php/Public_BarcodeCluster?clusteruri=BOLD:ACA9214">BOLD:ACA9214</ext-link>. See Suppl. material <xref ref-type="supplementary-material" rid="S1">1</xref>: Table S1 for GenBank accession numbers.</p></tp:treatment-sec><tp:treatment-sec sec-type="remarks" id="SECID0EC6DI"><title>Remarks.</title><p>The discovery of this species resulted from an exploration of all public <italic><tp:taxon-name><tp:taxon-name-part taxon-name-part-type="genus" reg="Drymeia">Drymeia</tp:taxon-name-part></tp:taxon-name></italic> COI sequences found in <abbrev xmlns:xlink="http://www.w3.org/1999/xlink" xlink:title="Barcode of Life Data System" id="ABBRID0EP6DI" xlink:type="simple">BOLD</abbrev> (&gt; 2800) which brought our attention to <ext-link xmlns:xlink="http://www.w3.org/1999/xlink" xlink:type="simple" ext-link-type="uri" xlink:href="http://boldsystems.org/index.php/Public_BarcodeCluster?clusteruri=BOLD:ACA9214">BOLD:ACA9214</ext-link>, a <abbrev xmlns:xlink="http://www.w3.org/1999/xlink" xlink:title="Barcode Index Number" id="ABBRID0EY6DI" xlink:type="simple">BIN</abbrev> including several well-preserved undetermined specimens of both sexes which turned out to be morphologically distinctive from any other species previously known to us. DNA barcodes for material from Canada and the United States (Fig. <xref ref-type="fig" rid="F25">25</xref>) were available with intraspecific p-distances ranging from 0.0% of 0.35%.</p></tp:treatment-sec><tp:treatment-sec><!--Section generated to contain objects referenced in tp:taxon-treatment.--><fig id="F2" position="float" orientation="portrait"><object-id xmlns:xlink="http://www.w3.org/1999/xlink" content-type="doi" xlink:type="simple">10.3897/zookeys.1024.60393.figure2</object-id><object-id xmlns:xlink="http://www.w3.org/1999/xlink" content-type="arpha" xlink:type="simple">4A080524-A766-555F-BF7F-E2258D95DCBA</object-id><label>Figure 2.</label><caption><p>Male hind tibia, dorsal view <bold>A</bold><italic><tp:taxon-name><tp:taxon-name-part taxon-name-part-type="genus" reg="Drymeia">D.</tp:taxon-name-part> <tp:taxon-name-part taxon-name-part-type="species" reg="ponti">ponti</tp:taxon-name-part></tp:taxon-name></italic><bold>B</bold><italic><tp:taxon-name><tp:taxon-name-part taxon-name-part-type="genus" reg="Drymeia">D.</tp:taxon-name-part> <tp:taxon-name-part taxon-name-part-type="species" reg="aterrima">aterrima</tp:taxon-name-part></tp:taxon-name></italic><bold>C</bold><italic><tp:taxon-name><tp:taxon-name-part taxon-name-part-type="genus" reg="Drymeia">D.</tp:taxon-name-part> <tp:taxon-name-part taxon-name-part-type="species" reg="groenlandica">groenlandica</tp:taxon-name-part></tp:taxon-name></italic><bold>D</bold><italic><tp:taxon-name><tp:taxon-name-part taxon-name-part-type="genus" reg="Drymeia">D.</tp:taxon-name-part> <tp:taxon-name-part taxon-name-part-type="species" reg="setibasis">setibasis</tp:taxon-name-part></tp:taxon-name></italic><bold>E</bold><italic><tp:taxon-name><tp:taxon-name-part taxon-name-part-type="genus" reg="Drymeia">D.</tp:taxon-name-part> <tp:taxon-name-part taxon-name-part-type="species" reg="similis">similis</tp:taxon-name-part></tp:taxon-name></italic><bold>F</bold><italic><tp:taxon-name><tp:taxon-name-part taxon-name-part-type="genus" reg="Drymeia">D.</tp:taxon-name-part> <tp:taxon-name-part taxon-name-part-type="species" reg="vockerothi">vockerothi</tp:taxon-name-part></tp:taxon-name></italic><bold>G</bold><italic><tp:taxon-name><tp:taxon-name-part taxon-name-part-type="genus" reg="Drymeia">D.</tp:taxon-name-part> <tp:taxon-name-part taxon-name-part-type="species" reg="quadrisetosa">quadrisetosa</tp:taxon-name-part></tp:taxon-name></italic><bold>H</bold><italic><tp:taxon-name><tp:taxon-name-part taxon-name-part-type="genus" reg="Drymeia">D.</tp:taxon-name-part> <tp:taxon-name-part taxon-name-part-type="species" reg="glacialis">glacialis</tp:taxon-name-part></tp:taxon-name></italic><bold>I</bold><italic><tp:taxon-name><tp:taxon-name-part taxon-name-part-type="genus" reg="Drymeia">D.</tp:taxon-name-part> <tp:taxon-name-part taxon-name-part-type="species" reg="hucketti">hucketti</tp:taxon-name-part></tp:taxon-name></italic><bold>J</bold><italic><tp:taxon-name><tp:taxon-name-part taxon-name-part-type="genus" reg="Drymeia">D.</tp:taxon-name-part> <tp:taxon-name-part taxon-name-part-type="species" reg="woodorum">woodorum</tp:taxon-name-part></tp:taxon-name></italic>. Scale bars: 0.5 mm.</p></caption><graphic xmlns:xlink="http://www.w3.org/1999/xlink" xlink:href="zookeys-1024-031-g002.jpg" position="float" orientation="portrait" xlink:type="simple" id="oo_520343.jpg"><uri content-type="original_file" xlink:type="simple">https://binary.pensoft.net/fig/520343</uri></graphic></fig><fig id="F6" position="float" orientation="portrait"><object-id xmlns:xlink="http://www.w3.org/1999/xlink" content-type="doi" xlink:type="simple">10.3897/zookeys.1024.60393.figure6</object-id><object-id xmlns:xlink="http://www.w3.org/1999/xlink" content-type="arpha" xlink:type="simple">423CF09B-5640-5015-BDEA-E38CCFC5FFC0</object-id><label>Figure 6.</label><caption><p>Male mid femur, anterior view (except <bold>G, H, L</bold>) <bold>A</bold><italic><tp:taxon-name><tp:taxon-name-part taxon-name-part-type="genus" reg="Drymeia">D.</tp:taxon-name-part> <tp:taxon-name-part taxon-name-part-type="species" reg="cantabrigensis">cantabrigensis</tp:taxon-name-part></tp:taxon-name></italic><bold>B</bold><italic><tp:taxon-name><tp:taxon-name-part taxon-name-part-type="genus" reg="Drymeia">D.</tp:taxon-name-part> <tp:taxon-name-part taxon-name-part-type="species" reg="setibasis">setibasis</tp:taxon-name-part></tp:taxon-name></italic><bold>C</bold><italic><tp:taxon-name><tp:taxon-name-part taxon-name-part-type="genus" reg="Drymeia">D.</tp:taxon-name-part> <tp:taxon-name-part taxon-name-part-type="species" reg="vockerothi">vockerothi</tp:taxon-name-part></tp:taxon-name></italic><bold>D</bold><italic><tp:taxon-name><tp:taxon-name-part taxon-name-part-type="genus" reg="Drymeia">D.</tp:taxon-name-part> <tp:taxon-name-part taxon-name-part-type="species" reg="profrontalis">profrontalis</tp:taxon-name-part></tp:taxon-name></italic><bold>E</bold><italic><tp:taxon-name><tp:taxon-name-part taxon-name-part-type="genus" reg="Drymeia">D.</tp:taxon-name-part> <tp:taxon-name-part taxon-name-part-type="species" reg="glacialis">glacialis</tp:taxon-name-part></tp:taxon-name></italic><bold>F</bold><italic><tp:taxon-name><tp:taxon-name-part taxon-name-part-type="genus" reg="Drymeia">D.</tp:taxon-name-part> <tp:taxon-name-part taxon-name-part-type="species" reg="quadrisetosa">quadrisetosa</tp:taxon-name-part></tp:taxon-name></italic><bold>G</bold><italic><tp:taxon-name><tp:taxon-name-part taxon-name-part-type="genus" reg="Drymeia">D.</tp:taxon-name-part> <tp:taxon-name-part taxon-name-part-type="species" reg="santamonicae">santamonicae</tp:taxon-name-part></tp:taxon-name></italic>, antero-dorsal view <bold>H</bold><italic><tp:taxon-name><tp:taxon-name-part taxon-name-part-type="genus" reg="Drymeia">D.</tp:taxon-name-part> <tp:taxon-name-part taxon-name-part-type="species" reg="amnicola">amnicola</tp:taxon-name-part></tp:taxon-name></italic>, postero-dorsal view <bold>I</bold><italic><tp:taxon-name><tp:taxon-name-part taxon-name-part-type="genus" reg="Drymeia">D.</tp:taxon-name-part> <tp:taxon-name-part taxon-name-part-type="species" reg="similis">similis</tp:taxon-name-part></tp:taxon-name></italic><bold>J</bold><italic><tp:taxon-name><tp:taxon-name-part taxon-name-part-type="genus" reg="Drymeia">D.</tp:taxon-name-part> <tp:taxon-name-part taxon-name-part-type="species" reg="amnicola">amnicola</tp:taxon-name-part></tp:taxon-name></italic><bold>K</bold><italic><tp:taxon-name><tp:taxon-name-part taxon-name-part-type="genus" reg="Drymeia">D.</tp:taxon-name-part> <tp:taxon-name-part taxon-name-part-type="species" reg="hucketti">hucketti</tp:taxon-name-part></tp:taxon-name></italic><bold>L</bold><italic><tp:taxon-name><tp:taxon-name-part taxon-name-part-type="genus" reg="Drymeia">D.</tp:taxon-name-part> <tp:taxon-name-part taxon-name-part-type="species" reg="aldrichi">aldrichi</tp:taxon-name-part></tp:taxon-name></italic>, ventral view. Scale bars: 0.25 mm.</p></caption><graphic xmlns:xlink="http://www.w3.org/1999/xlink" xlink:href="zookeys-1024-031-g006.jpg" position="float" orientation="portrait" xlink:type="simple" id="oo_520347.jpg"><uri content-type="original_file" xlink:type="simple">https://binary.pensoft.net/fig/520347</uri></graphic></fig><fig id="F11" position="float" orientation="portrait"><object-id xmlns:xlink="http://www.w3.org/1999/xlink" content-type="doi" xlink:type="simple">10.3897/zookeys.1024.60393.figure11</object-id><object-id xmlns:xlink="http://www.w3.org/1999/xlink" content-type="arpha" xlink:type="simple">B80C9E4E-E868-5B1C-93C7-39317C103482</object-id><label>Figure 11.</label><caption><p>Female frons <bold>A</bold><italic><tp:taxon-name><tp:taxon-name-part taxon-name-part-type="genus" reg="Drymeia">D.</tp:taxon-name-part> <tp:taxon-name-part taxon-name-part-type="species" reg="similis">similis</tp:taxon-name-part></tp:taxon-name></italic><bold>B</bold><italic><tp:taxon-name><tp:taxon-name-part taxon-name-part-type="genus" reg="Drymeia">D.</tp:taxon-name-part> <tp:taxon-name-part taxon-name-part-type="species" reg="latifrons">latifrons</tp:taxon-name-part></tp:taxon-name></italic><bold>C</bold><italic><tp:taxon-name><tp:taxon-name-part taxon-name-part-type="genus" reg="Drymeia">D.</tp:taxon-name-part> <tp:taxon-name-part taxon-name-part-type="species" reg="profrontalis">profrontalis</tp:taxon-name-part></tp:taxon-name></italic><bold>D</bold><italic><tp:taxon-name><tp:taxon-name-part taxon-name-part-type="genus" reg="Drymeia">D.</tp:taxon-name-part> <tp:taxon-name-part taxon-name-part-type="species" reg="ponti">ponti</tp:taxon-name-part></tp:taxon-name></italic><bold>E</bold><italic><tp:taxon-name><tp:taxon-name-part taxon-name-part-type="genus" reg="Drymeia">D.</tp:taxon-name-part> <tp:taxon-name-part taxon-name-part-type="species" reg="hucketti">hucketti</tp:taxon-name-part></tp:taxon-name></italic>. Scale bars: 0.5 mm.</p></caption><graphic xmlns:xlink="http://www.w3.org/1999/xlink" xlink:href="zookeys-1024-031-g011.jpg" position="float" orientation="portrait" xlink:type="simple" id="oo_520352.jpg"><uri content-type="original_file" xlink:type="simple">https://binary.pensoft.net/fig/520352</uri></graphic></fig><fig id="F12" position="float" orientation="portrait"><object-id xmlns:xlink="http://www.w3.org/1999/xlink" content-type="doi" xlink:type="simple">10.3897/zookeys.1024.60393.figure12</object-id><object-id xmlns:xlink="http://www.w3.org/1999/xlink" content-type="arpha" xlink:type="simple">F7FFCF87-E851-5B3A-BBE7-4A17D948283A</object-id><label>Figure 12.</label><caption><p>Female arista <bold>A</bold><italic><tp:taxon-name><tp:taxon-name-part taxon-name-part-type="genus" reg="Drymeia">D.</tp:taxon-name-part> <tp:taxon-name-part taxon-name-part-type="species" reg="hucketti">hucketti</tp:taxon-name-part></tp:taxon-name></italic><bold>B</bold><italic><tp:taxon-name><tp:taxon-name-part taxon-name-part-type="genus" reg="Drymeia">D.</tp:taxon-name-part> <tp:taxon-name-part taxon-name-part-type="species" reg="aterrima">aterrima</tp:taxon-name-part></tp:taxon-name></italic><bold>C</bold><italic><tp:taxon-name><tp:taxon-name-part taxon-name-part-type="genus" reg="Drymeia">D.</tp:taxon-name-part> <tp:taxon-name-part taxon-name-part-type="species" reg="minor">minor</tp:taxon-name-part></tp:taxon-name></italic>. Scale bars: 0.25 mm.</p></caption><graphic xmlns:xlink="http://www.w3.org/1999/xlink" xlink:href="zookeys-1024-031-g012.jpg" position="float" orientation="portrait" xlink:type="simple" id="oo_520353.jpg"><uri content-type="original_file" xlink:type="simple">https://binary.pensoft.net/fig/520353</uri></graphic></fig><fig id="F16" position="float" orientation="portrait"><object-id xmlns:xlink="http://www.w3.org/1999/xlink" content-type="doi" xlink:type="simple">10.3897/zookeys.1024.60393.figure16</object-id><object-id xmlns:xlink="http://www.w3.org/1999/xlink" content-type="arpha" xlink:type="simple">77E08996-8F15-5727-8C8A-92592BD50679</object-id><label>Figure 16.</label><caption><p><italic><tp:taxon-name><tp:taxon-name-part taxon-name-part-type="genus" reg="Drymeia">Drymeia</tp:taxon-name-part> <tp:taxon-name-part taxon-name-part-type="species" reg="hucketti">hucketti</tp:taxon-name-part></tp:taxon-name></italic> sp. nov. <bold>A</bold> holotype habitus <bold>B</bold> male abdomen, dorsal view <bold>C</bold> male mid femur, anterior view <bold>D</bold> male hind tibia. Scale bars: 1 mm (<bold>A, B</bold>); 0.5 mm (<bold>C, D</bold>).</p></caption><graphic xmlns:xlink="http://www.w3.org/1999/xlink" xlink:href="zookeys-1024-031-g016.jpg" position="float" orientation="portrait" xlink:type="simple" id="oo_520357.jpg"><uri content-type="original_file" xlink:type="simple">https://binary.pensoft.net/fig/520357</uri></graphic></fig><fig id="F17" position="float" orientation="portrait"><object-id xmlns:xlink="http://www.w3.org/1999/xlink" content-type="doi" xlink:type="simple">10.3897/zookeys.1024.60393.figure17</object-id><object-id xmlns:xlink="http://www.w3.org/1999/xlink" content-type="arpha" xlink:type="simple">F29B6C70-5D79-50F4-A9C2-60450E8FF876</object-id><label>Figure 17.</label><caption><p><italic><tp:taxon-name><tp:taxon-name-part taxon-name-part-type="genus" reg="Drymeia">Drymeia</tp:taxon-name-part> <tp:taxon-name-part taxon-name-part-type="species" reg="hucketti">hucketti</tp:taxon-name-part></tp:taxon-name></italic> sp. nov., male terminalia <bold>A</bold> lateral view <bold>B</bold> posterior view <bold>C</bold> sternite V.</p></caption><graphic xmlns:xlink="http://www.w3.org/1999/xlink" xlink:href="zookeys-1024-031-g017.jpg" position="float" orientation="portrait" xlink:type="simple" id="oo_520358.jpg"><uri content-type="original_file" xlink:type="simple">https://binary.pensoft.net/fig/520358</uri></graphic></fig><fig id="F18" position="float" orientation="portrait"><object-id xmlns:xlink="http://www.w3.org/1999/xlink" content-type="doi" xlink:type="simple">10.3897/zookeys.1024.60393.figure18</object-id><object-id xmlns:xlink="http://www.w3.org/1999/xlink" content-type="arpha" xlink:type="simple">C6F2142E-4AF9-54A2-8C80-4557DEA1083E</object-id><label>Figure 18.</label><caption><p><italic><tp:taxon-name><tp:taxon-name-part taxon-name-part-type="genus" reg="Drymeia">Drymeia</tp:taxon-name-part> <tp:taxon-name-part taxon-name-part-type="species" reg="hucketti">hucketti</tp:taxon-name-part></tp:taxon-name></italic> sp. nov. <bold>A</bold> female habitus, paratype <bold>B</bold> female head, frontal view <bold>C</bold> female arista. Scale bars: 1 mm (<bold>A, B</bold>); 0.25 mm (<bold>C</bold>).</p></caption><graphic xmlns:xlink="http://www.w3.org/1999/xlink" xlink:href="zookeys-1024-031-g018.jpg" position="float" orientation="portrait" xlink:type="simple" id="oo_520359.jpg"><uri content-type="original_file" xlink:type="simple">https://binary.pensoft.net/fig/520359</uri></graphic></fig><supplementary-material xmlns:xlink="http://www.w3.org/1999/xlink" id="S1" position="float" orientation="portrait" xlink:type="simple"><object-id content-type="doi" xlink:type="simple">10.3897/zookeys.1024.60393.suppl1</object-id><object-id content-type="arpha" xlink:type="simple">7E2AA3D4-A2A2-51B9-9C10-051D864F97F8</object-id><label>Supplementary material 1</label><caption><p>Table S1</p></caption><statement content-type="dataType"><label>Data type</label><p>DNA barcoding data set</p></statement><statement content-type="notes"><label>Explanation note</label><p>Details of specimens included in the DNA barcoding data set.</p></statement><media xlink:href="zookeys-1024-031-s001.xlsx" mimetype="application" mime-subtype="vnd.openxmlformats-officedocument.spreadsheetml.sheet" position="float" orientation="portrait" xlink:type="simple" id="oo_520368.xlsx"><uri content-type="original_file" xlink:type="simple">https://binary.pensoft.net/file/520368</uri></media><permissions><license xlink:type="simple"><license-p>This dataset is made available under the Open Database License (http://opendatacommons.org/licenses/odbl/1.0/). The Open Database License (ODbL) is a license agreement intended to allow users to freely share, modify, and use this Dataset while maintaining this same freedom for others, provided that the original source and author(s) are credited.</license-p></license></permissions><attrib specific-use="authors">Jade Savage, Vera S. Sorokina</attrib></supplementary-material><fig id="F25" position="float" orientation="portrait"><object-id xmlns:xlink="http://www.w3.org/1999/xlink" content-type="doi" xlink:type="simple">10.3897/zookeys.1024.60393.figure25</object-id><object-id xmlns:xlink="http://www.w3.org/1999/xlink" content-type="arpha" xlink:type="simple">8D8DE04A-1CC7-5099-8587-2F09D6889BDA</object-id><label>Figure 25.</label><caption><p>Neighbour-joining tree based on p-distance of all COI sequences (&gt; 550 bp) for which specimens were examined. Each terminal includes the species name, <abbrev xmlns:xlink="http://www.w3.org/1999/xlink" xlink:title="Barcode of Life Data System" id="ABBRID0E4SEK" xlink:type="simple">BOLD</abbrev> process ID number, country of collection, and Barcode Index Number. Red text indicates the presence of more than one named species grouped under a single <abbrev xmlns:xlink="http://www.w3.org/1999/xlink" xlink:title="Barcode Index Number" id="ABBRID0EBTEK" xlink:type="simple">BIN</abbrev> (<abbrev xmlns:xlink="http://www.w3.org/1999/xlink" xlink:title="Barcode Index Number" id="ABBRID0EFTEK" xlink:type="simple">BIN</abbrev> merge).</p></caption><graphic xmlns:xlink="http://www.w3.org/1999/xlink" xlink:href="zookeys-1024-031-g025.jpg" position="float" orientation="portrait" xlink:type="simple" id="oo_520366.jpg"><uri content-type="original_file" xlink:type="simple">https://binary.pensoft.net/fig/520366</uri></graphic></fig></tp:treatment-sec></tp:taxon-treatment>
