# Supplementary material for: Review of the North American fauna of Drymeia Meigen (Diptera, Muscidae) and evaluation of DNA barcodes for species-level identification in the genus
Source: Zookeys. 2021 Mar 15;1024:31–89. doi: 10.3897/zookeys.1024.60393 (PMC7985133; doi:10.3897/zookeys.1024.60393)
Supplement: XML Treatment for Drymeia ponti [file zookeys.1024.60393-treatment15.xml]

<!DOCTYPE tp:taxon-treatment
  PUBLIC "-//TaxonX//DTD Taxonomic Treatment Publishing DTD v0 20100105//EN" "tax-treatment-NSO.dtd">
<tp:taxon-treatment xmlns:tp="http://www.plazi.org/taxpub"><tp:treatment-meta><kwd-group><label>Taxon classification</label><kwd><named-content xmlns:xlink="http://www.w3.org/1999/xlink" content-type="kingdom">Animalia</named-content></kwd><kwd><named-content xmlns:xlink="http://www.w3.org/1999/xlink" content-type="order">Diptera</named-content></kwd><kwd><named-content xmlns:xlink="http://www.w3.org/1999/xlink" content-type="family">Muscidae</named-content></kwd></kwd-group><mixed-citation publication-type="journal"><person-group><name><surname>Savage</surname><given-names>Jade</given-names></name><name><surname>Sorokina</surname><given-names>Vera S.</given-names></name></person-group><article-title>Review of the North American fauna of <italic><tp:taxon-name><tp:taxon-name-part taxon-name-part-type="genus" reg="Drymeia">Drymeia</tp:taxon-name-part></tp:taxon-name></italic> Meigen (<tp:taxon-name><tp:taxon-name-part taxon-name-part-type="order">Diptera</tp:taxon-name-part></tp:taxon-name>, <tp:taxon-name><tp:taxon-name-part taxon-name-part-type="family">Muscidae</tp:taxon-name-part></tp:taxon-name>) and evaluation of DNA barcodes for species-level identification in the genus</article-title><source>Zookeys</source><day>15</day><month>3</month><year>2021</year><volume>1024</volume><fpage>31</fpage><lpage>89</lpage><pub-id pub-id-type="doi">10.3897/zookeys.1024.60393</pub-id></mixed-citation></tp:treatment-meta><tp:nomenclature><tp:taxon-name><object-id xmlns:xlink="http://www.w3.org/1999/xlink" content-type="arpha" xlink:type="simple">AF631217-181A-557E-824C-D12BEDF83754</object-id>
              <tp:taxon-name-part taxon-name-part-type="genus" reg="Drymeia">Drymeia</tp:taxon-name-part>
              <tp:taxon-name-part taxon-name-part-type="species" reg="ponti">ponti</tp:taxon-name-part>
              <object-id xmlns:xlink="http://www.w3.org/1999/xlink" content-type="zoobank" xlink:type="simple">http://zoobank.org/DCDED5B3-721C-442C-A16C-590AD57F5D4D</object-id>
            </tp:taxon-name><tp:taxon-status xmlns:xlink="http://www.w3.org/1999/xlink" xlink:type="simple">sp. nov.</tp:taxon-status><xref ref-type="fig" rid="F1">Figs 1A</xref><xref ref-type="fig" rid="F2">, 2A</xref><xref ref-type="fig" rid="F10">, 10A</xref><xref ref-type="fig" rid="F11">, 11D</xref><xref ref-type="fig" rid="F13">, 13</xref><xref ref-type="fig" rid="F14">, 14</xref><xref ref-type="fig" rid="F15">, 15</xref></tp:nomenclature><tp:treatment-sec sec-type="type material" id="SECID0EQ1AK"><title>Type material.</title><p><bold><italic>Holotype</italic></bold> male labelled “W. Side Cortes Pass/ 1100' Mexico, Mexico/ 13-VIII-1954/ J.G. Chillcott”; “HOLOTYPE/ <tp:taxon-name><tp:taxon-name-part taxon-name-part-type="genus" reg="Drymeia">Drymeia</tp:taxon-name-part> <tp:taxon-name-part taxon-name-part-type="species" reg="ponti">ponti</tp:taxon-name-part></tp:taxon-name> ♂/ Savage &amp; Sorokina [red]” (<named-content xmlns:xlink="http://www.w3.org/1999/xlink" content-type="dwc:institutional_code" xlink:type="simple">CNC</named-content>). <bold><italic>Paratypes</italic></bold>: all with “PARATYPE/ <tp:taxon-name><tp:taxon-name-part taxon-name-part-type="genus" reg="Drymeia">Drymeia</tp:taxon-name-part> <tp:taxon-name-part taxon-name-part-type="species" reg="ponti">ponti</tp:taxon-name-part></tp:taxon-name>/ Savage &amp; Sorokina [yellow]”: 2 males and 15 females, same as holotype. 1 male and 2 females, same as holotype except (<abbrev xmlns:xlink="http://www.w3.org/1999/xlink" content-type="institution" xlink:title="Bishop’s University Insect Collection, Sherbrooke, Canada" id="ABBRID0EX2AK" xlink:type="simple">BUIC</abbrev>). 1 male and 5 females labelled “Rio Frio/ Fed. Dist. Of Mex./ I.IX.69/ D. Kritsch” (<named-content xmlns:xlink="http://www.w3.org/1999/xlink" content-type="dwc:institutional_code" xlink:type="simple">CNC</named-content>). 1 male, same as previous except (<abbrev xmlns:xlink="http://www.w3.org/1999/xlink" content-type="institution" xlink:title="Bishop’s University Insect Collection, Sherbrooke, Canada" id="ABBRID0EH3AK" xlink:type="simple">BUIC</abbrev>). 1 male labelled “Rio Frio, MEX./ MWX.,27-VIII-69/ D. Kritsch BL 10,000'” (<named-content xmlns:xlink="http://www.w3.org/1999/xlink" content-type="dwc:institutional_code" xlink:type="simple">CNC</named-content>).</p><fig id="F11" position="float" orientation="portrait"><object-id xmlns:xlink="http://www.w3.org/1999/xlink" content-type="doi" xlink:type="simple">10.3897/zookeys.1024.60393.figure11</object-id><object-id xmlns:xlink="http://www.w3.org/1999/xlink" content-type="arpha" xlink:type="simple">B80C9E4E-E868-5B1C-93C7-39317C103482</object-id><label>Figure 11.</label><caption><p>Female frons <bold>A</bold><italic><tp:taxon-name><tp:taxon-name-part taxon-name-part-type="genus" reg="Drymeia">D.</tp:taxon-name-part> <tp:taxon-name-part taxon-name-part-type="species" reg="similis">similis</tp:taxon-name-part></tp:taxon-name></italic><bold>B</bold><italic><tp:taxon-name><tp:taxon-name-part taxon-name-part-type="genus" reg="Drymeia">D.</tp:taxon-name-part> <tp:taxon-name-part taxon-name-part-type="species" reg="latifrons">latifrons</tp:taxon-name-part></tp:taxon-name></italic><bold>C</bold><italic><tp:taxon-name><tp:taxon-name-part taxon-name-part-type="genus" reg="Drymeia">D.</tp:taxon-name-part> <tp:taxon-name-part taxon-name-part-type="species" reg="profrontalis">profrontalis</tp:taxon-name-part></tp:taxon-name></italic><bold>D</bold><italic><tp:taxon-name><tp:taxon-name-part taxon-name-part-type="genus" reg="Drymeia">D.</tp:taxon-name-part> <tp:taxon-name-part taxon-name-part-type="species" reg="ponti">ponti</tp:taxon-name-part></tp:taxon-name></italic><bold>E</bold><italic><tp:taxon-name><tp:taxon-name-part taxon-name-part-type="genus" reg="Drymeia">D.</tp:taxon-name-part> <tp:taxon-name-part taxon-name-part-type="species" reg="hucketti">hucketti</tp:taxon-name-part></tp:taxon-name></italic>. Scale bars: 0.5 mm.</p></caption><graphic xmlns:xlink="http://www.w3.org/1999/xlink" xlink:href="zookeys-1024-031-g011.jpg" position="float" orientation="portrait" xlink:type="simple" id="oo_520352.jpg"><uri content-type="original_file" xlink:type="simple">https://binary.pensoft.net/fig/520352</uri></graphic></fig></tp:treatment-sec><tp:treatment-sec sec-type="etymology" id="SECID0EF6AK"><title>Etymology.</title><p>The species name is a patronym in honour of Adrian C. Pont (UK), an exceptional dipterist and mentor to both co-authors.</p><fig id="F12" position="float" orientation="portrait"><object-id xmlns:xlink="http://www.w3.org/1999/xlink" content-type="doi" xlink:type="simple">10.3897/zookeys.1024.60393.figure12</object-id><object-id xmlns:xlink="http://www.w3.org/1999/xlink" content-type="arpha" xlink:type="simple">F7FFCF87-E851-5B3A-BBE7-4A17D948283A</object-id><label>Figure 12.</label><caption><p>Female arista <bold>A</bold><italic><tp:taxon-name><tp:taxon-name-part taxon-name-part-type="genus" reg="Drymeia">D.</tp:taxon-name-part> <tp:taxon-name-part taxon-name-part-type="species" reg="hucketti">hucketti</tp:taxon-name-part></tp:taxon-name></italic><bold>B</bold><italic><tp:taxon-name><tp:taxon-name-part taxon-name-part-type="genus" reg="Drymeia">D.</tp:taxon-name-part> <tp:taxon-name-part taxon-name-part-type="species" reg="aterrima">aterrima</tp:taxon-name-part></tp:taxon-name></italic><bold>C</bold><italic><tp:taxon-name><tp:taxon-name-part taxon-name-part-type="genus" reg="Drymeia">D.</tp:taxon-name-part> <tp:taxon-name-part taxon-name-part-type="species" reg="minor">minor</tp:taxon-name-part></tp:taxon-name></italic>. Scale bars: 0.25 mm.</p></caption><graphic xmlns:xlink="http://www.w3.org/1999/xlink" xlink:href="zookeys-1024-031-g012.jpg" position="float" orientation="portrait" xlink:type="simple" id="oo_520353.jpg"><uri content-type="original_file" xlink:type="simple">https://binary.pensoft.net/fig/520353</uri></graphic></fig></tp:treatment-sec><tp:treatment-sec sec-type="diagnosis" id="SECID0E5ABK"><title>Diagnosis.</title><p>Small dark species with strong prealar, 2+3 <italic><abbrev xmlns:xlink="http://www.w3.org/1999/xlink" xlink:title="dorsocentral" id="ABBRID0EFBBK" xlink:type="simple">dc</abbrev></italic> and strong costal spine. This species is similar to <italic><tp:taxon-name><tp:taxon-name-part taxon-name-part-type="genus" reg="Drymeia">Drymeia</tp:taxon-name-part> <tp:taxon-name-part taxon-name-part-type="species" reg="aterrima">aterrima</tp:taxon-name-part></tp:taxon-name></italic> (Wulp, 1896), especially in the dark male calypter, but can be distinguished from it in the male by a broad frontal vitta (Fig. <xref ref-type="fig" rid="F13">13B</xref>) and a distinct ventral apical process on T3 (Fig. <xref ref-type="fig" rid="F13">13D</xref>), and in the female by the presence of a flattened fore tarsomere 5 (Fig. <xref ref-type="fig" rid="F15">15C</xref>).</p><fig id="F13" position="float" orientation="portrait"><object-id xmlns:xlink="http://www.w3.org/1999/xlink" content-type="doi" xlink:type="simple">10.3897/zookeys.1024.60393.figure13</object-id><object-id xmlns:xlink="http://www.w3.org/1999/xlink" content-type="arpha" xlink:type="simple">C081BBE6-D636-56B6-B083-AED80C336B78</object-id><label>Figure 13.</label><caption><p><italic><tp:taxon-name><tp:taxon-name-part taxon-name-part-type="genus" reg="Drymeia">Drymeia</tp:taxon-name-part> <tp:taxon-name-part taxon-name-part-type="species" reg="ponti">ponti</tp:taxon-name-part></tp:taxon-name></italic> sp. nov. <bold>A</bold> male habitus, paratype <bold>B</bold> male head, frontal view <bold>C</bold> male mid femur, anterodorsal view <bold>D</bold> male hind tibia, anterior view. Scale bars: 1 mm (<bold>A, B</bold>); 0.5 mm (<bold>C, D</bold>).</p></caption><graphic xmlns:xlink="http://www.w3.org/1999/xlink" xlink:href="zookeys-1024-031-g013.jpg" position="float" orientation="portrait" xlink:type="simple" id="oo_520354.jpg"><uri content-type="original_file" xlink:type="simple">https://binary.pensoft.net/fig/520354</uri></graphic></fig></tp:treatment-sec><tp:treatment-sec sec-type="description" id="SECID0EEDBK"><title>Description.</title><p><bold>Male.</bold> Body length: 4.1–5.7 mm; wing length: 3.8–5.2 mm.</p><p><bold><italic>Head</italic>:</bold> Ground colour black; eye bare; fronto-orbital plate and parafacial dark brown pruinose; face black, gena and lower occiput dark brown pruinose; frons at narrowest point approximately 1.5 × width of ocellar triangle with black frontal vitta exposed (Fig. <xref ref-type="fig" rid="F13">13B</xref>); parafacial in lateral view equal to or slightly wider than width of first flagellomere along most of its length (Fig. <xref ref-type="fig" rid="F13">13A</xref>); lower margin of the face projecting slightly beyond lower level of frons in lateral view; gena at narrowest point as high as length of first flagellomere, densely setose and without a group of upcurved setae on anterior part of genal dilation; 9–12 frontal setae (including interstitials) reaching to anterior ocellus; antenna black; first flagellomere 1.2 × as long as wide; arista swollen near base and pubescent, with longest hair as long as basal diameter of arista; palpus black; proboscis long and narrow with prementum approximately 2 × as long as palpus, undusted and glossy; labella small.</p><p><bold><italic>Thorax</italic>:</bold> Ground colour black; scutum, postpronotum, notopleuron, postalar callus and scutellum with dense brown dusting; pleuron dark brown, slightly shiny with brown dusting; katepisternum with small anterior undusted glossy patch, meron entirely dusted; anepimeron and katepimeron bare; notopleuron setulose; <italic><abbrev xmlns:xlink="http://www.w3.org/1999/xlink" xlink:title="acrostichal" id="ABBRID0EDEBK" xlink:type="simple">acr</abbrev></italic> 0+1; 2+3 <italic><abbrev xmlns:xlink="http://www.w3.org/1999/xlink" xlink:title="dorsocentral" id="ABBRID0EIEBK" xlink:type="simple">dc</abbrev></italic>; prealar long and strong, as long as second notopleural.</p><p><bold><italic>Legs</italic>:</bold> Black; T1 with 2 <italic><abbrev xmlns:xlink="http://www.w3.org/1999/xlink" xlink:title="posteroventral" id="ABBRID0EUEBK" xlink:type="simple">pv</abbrev></italic> on apical 1/2; F2 straight, with matching rows of long strong <italic><abbrev xmlns:xlink="http://www.w3.org/1999/xlink" xlink:title="anteroventral" id="ABBRID0EZEBK" xlink:type="simple">av</abbrev></italic> and <italic><abbrev xmlns:xlink="http://www.w3.org/1999/xlink" xlink:title="posteroventral" id="ABBRID0E5EBK" xlink:type="simple">pv</abbrev></italic> on apical 2/3, these much longer than width of femur (Fig. <xref ref-type="fig" rid="F13">13A, C</xref>), a complete row of short <italic><abbrev xmlns:xlink="http://www.w3.org/1999/xlink" xlink:title="anterodorsal" id="ABBRID0EHFBK" xlink:type="simple">ad</abbrev></italic>, and 2 or 3 preapical <italic><abbrev xmlns:xlink="http://www.w3.org/1999/xlink" xlink:title="posterodorsal" id="ABBRID0EMFBK" xlink:type="simple">pd</abbrev>-p</italic>; T2 with 1 long and 2 shorter <italic><abbrev xmlns:xlink="http://www.w3.org/1999/xlink" xlink:title="anterodorsal" id="ABBRID0ESFBK" xlink:type="simple">ad</abbrev></italic> on apical 1/2, 4 <italic><abbrev xmlns:xlink="http://www.w3.org/1999/xlink" xlink:title="posterodorsal" id="ABBRID0EXFBK" xlink:type="simple">pd</abbrev></italic> and 1 <italic><abbrev xmlns:xlink="http://www.w3.org/1999/xlink" xlink:title="posteroventral" id="ABBRID0E3FBK" xlink:type="simple">pv</abbrev></italic>; F3 with a complete row of <italic><abbrev xmlns:xlink="http://www.w3.org/1999/xlink" xlink:title="anterodorsal" id="ABBRID0EBGBK" xlink:type="simple">ad</abbrev></italic>, a row of <italic><abbrev xmlns:xlink="http://www.w3.org/1999/xlink" xlink:title="anteroventral" id="ABBRID0EGGBK" xlink:type="simple">av</abbrev></italic>, longer on apical 1/2, a row of <italic>p</italic> on basal 2/3 and a row of long strong <italic><abbrev xmlns:xlink="http://www.w3.org/1999/xlink" xlink:title="posteroventral" id="ABBRID0ENGBK" xlink:type="simple">pv</abbrev></italic> on apical 1/3; T3 with 2 <italic><abbrev xmlns:xlink="http://www.w3.org/1999/xlink" xlink:title="anteroventral" id="ABBRID0ESGBK" xlink:type="simple">av</abbrev></italic>, 4 <italic><abbrev xmlns:xlink="http://www.w3.org/1999/xlink" xlink:title="anterodorsal" id="ABBRID0EXGBK" xlink:type="simple">ad</abbrev></italic>, 3 <italic><abbrev xmlns:xlink="http://www.w3.org/1999/xlink" xlink:title="posterodorsal" id="ABBRID0E3GBK" xlink:type="simple">pd</abbrev></italic> and with 4 short delicate <italic><abbrev xmlns:xlink="http://www.w3.org/1999/xlink" xlink:title="posteroventral" id="ABBRID0EBHBK" xlink:type="simple">pv</abbrev></italic> on apical 1/2, ventral apical process short but distinct (Fig. <xref ref-type="fig" rid="F13">13D</xref>), apical <italic><abbrev xmlns:xlink="http://www.w3.org/1999/xlink" xlink:title="posteroventral" id="ABBRID0EKHBK" xlink:type="simple">pv</abbrev></italic> absent or reduced, no longer than 1/2 the length of apical <italic><abbrev xmlns:xlink="http://www.w3.org/1999/xlink" xlink:title="anteroventral" id="ABBRID0EPHBK" xlink:type="simple">av</abbrev></italic> when visible.</p><p><bold><italic>Wing</italic>:</bold> Brown, darker at base with dark brown veins; basicosta and tegula black; costal spinules strong, with costal spine 2 × as long as costal spinules; calypters with membrane and edges dark brown.</p><p><bold><italic>Abdomen</italic>:</bold> Conical; ground colour black; brown dusted, subshiny with no median vittae; sternite I bare; sternite V as in Fig. <xref ref-type="fig" rid="F14">14C</xref>.</p><fig id="F14" position="float" orientation="portrait"><object-id xmlns:xlink="http://www.w3.org/1999/xlink" content-type="doi" xlink:type="simple">10.3897/zookeys.1024.60393.figure14</object-id><object-id xmlns:xlink="http://www.w3.org/1999/xlink" content-type="arpha" xlink:type="simple">46E9D8E7-AA48-5D61-A0C2-047E73E70A23</object-id><label>Figure 14.</label><caption><p><italic><tp:taxon-name><tp:taxon-name-part taxon-name-part-type="genus" reg="Drymeia">Drymeia</tp:taxon-name-part> <tp:taxon-name-part taxon-name-part-type="species" reg="ponti">ponti</tp:taxon-name-part></tp:taxon-name></italic> sp. nov., male terminalia <bold>A</bold> lateral view <bold>B</bold> posterior view <bold>C</bold> sternite V.</p></caption><graphic xmlns:xlink="http://www.w3.org/1999/xlink" xlink:href="zookeys-1024-031-g014.jpg" position="float" orientation="portrait" xlink:type="simple" id="oo_520355.jpg"><uri content-type="original_file" xlink:type="simple">https://binary.pensoft.net/fig/520355</uri></graphic></fig><p><bold><italic>Terminalia</italic>:</bold> Fig. <xref ref-type="fig" rid="F14">14A, B</xref>.</p><p><bold>Female.</bold> Body length: 4.5–6.5 mm; wing length: 4.0–5.5 mm. Differs from the male as follows:</p><p><bold><italic>Head</italic>:</bold> Frontal triangle undefined; frontal vitta black; parafacial mostly dusted, with a small narrow shiny patch near base of antenna (Fig. <xref ref-type="fig" rid="F15">15A, B</xref>); frons at midpoint approximately 0.4 × as wide as head and approximately 0.9 × as long as wide; fronto-orbital plate narrow, approximately as wide as distance between inner margins of posterior ocelli; three or four medioclinate frontal setae and several weaker interstitials, three orbital setae, the upper two reclinate and lateroclinate, the lower one proclinate.</p><fig id="F15" position="float" orientation="portrait"><object-id xmlns:xlink="http://www.w3.org/1999/xlink" content-type="doi" xlink:type="simple">10.3897/zookeys.1024.60393.figure15</object-id><object-id xmlns:xlink="http://www.w3.org/1999/xlink" content-type="arpha" xlink:type="simple">AE98A808-FB3F-5D51-A0B8-317F2D1338CE</object-id><label>Figure 15.</label><caption><p><italic><tp:taxon-name><tp:taxon-name-part taxon-name-part-type="genus" reg="Drymeia">Drymeia</tp:taxon-name-part> <tp:taxon-name-part taxon-name-part-type="species" reg="ponti">ponti</tp:taxon-name-part></tp:taxon-name></italic> sp. nov. <bold>A</bold> female habitus, paratype <bold>B</bold> female head, frontal view <bold>C</bold> female tarsomeres 3–5. Scale bars: 1 mm (<bold>A, B</bold>); 0.5 mm (<bold>C</bold>).</p></caption><graphic xmlns:xlink="http://www.w3.org/1999/xlink" xlink:href="zookeys-1024-031-g015.jpg" position="float" orientation="portrait" xlink:type="simple" id="oo_520356.jpg"><uri content-type="original_file" xlink:type="simple">https://binary.pensoft.net/fig/520356</uri></graphic></fig><p><bold><italic>Thorax</italic>:</bold> As in male.</p><p><bold><italic>Legs</italic></bold> (chaetotaxy described in full): T1 with 1 or 2 <italic><abbrev xmlns:xlink="http://www.w3.org/1999/xlink" xlink:title="posteroventral" id="ABBRID0EOLBK" xlink:type="simple">pv</abbrev></italic>; fore tarsomere 5 distinctively flattened (Fig. <xref ref-type="fig" rid="F10">10A</xref>, <xref ref-type="fig" rid="F15">15C</xref>); F2 with 1 or 2 prebasal and 2 or 3 preapical <italic><abbrev xmlns:xlink="http://www.w3.org/1999/xlink" xlink:title="anteroventral" id="ABBRID0E2LBK" xlink:type="simple">av</abbrev></italic> without <italic><abbrev xmlns:xlink="http://www.w3.org/1999/xlink" xlink:title="posteroventral" id="ABBRID0EAMBK" xlink:type="simple">pv</abbrev></italic>; T2 with 0 or 1 <italic><abbrev xmlns:xlink="http://www.w3.org/1999/xlink" xlink:title="anteroventral" id="ABBRID0EFMBK" xlink:type="simple">av</abbrev></italic> (most without), 2 or 3 <italic><abbrev xmlns:xlink="http://www.w3.org/1999/xlink" xlink:title="anterodorsal" id="ABBRID0EKMBK" xlink:type="simple">ad</abbrev></italic>, 4 or 5 <italic><abbrev xmlns:xlink="http://www.w3.org/1999/xlink" xlink:title="posterodorsal" id="ABBRID0EPMBK" xlink:type="simple">pd</abbrev></italic> and 2 <italic><abbrev xmlns:xlink="http://www.w3.org/1999/xlink" xlink:title="posteroventral" id="ABBRID0EUMBK" xlink:type="simple">pv</abbrev></italic>; F3 with <italic><abbrev xmlns:xlink="http://www.w3.org/1999/xlink" xlink:title="anteroventral" id="ABBRID0EZMBK" xlink:type="simple">av</abbrev></italic> row complete, without <italic><abbrev xmlns:xlink="http://www.w3.org/1999/xlink" xlink:title="posteroventral" id="ABBRID0E5MBK" xlink:type="simple">pv</abbrev></italic>; T3 with 2 or 3 <italic><abbrev xmlns:xlink="http://www.w3.org/1999/xlink" xlink:title="anteroventral" id="ABBRID0EDNBK" xlink:type="simple">av</abbrev></italic>, 3 or 4 <italic><abbrev xmlns:xlink="http://www.w3.org/1999/xlink" xlink:title="anterodorsal" id="ABBRID0EINBK" xlink:type="simple">ad</abbrev></italic> and 3 <italic><abbrev xmlns:xlink="http://www.w3.org/1999/xlink" xlink:title="posterodorsal" id="ABBRID0ENNBK" xlink:type="simple">pd</abbrev></italic>, apical <italic><abbrev xmlns:xlink="http://www.w3.org/1999/xlink" xlink:title="posteroventral" id="ABBRID0ESNBK" xlink:type="simple">pv</abbrev></italic> usually absent but if present, then no longer than 1/2 length of apical <italic><abbrev xmlns:xlink="http://www.w3.org/1999/xlink" xlink:title="anteroventral" id="ABBRID0EXNBK" xlink:type="simple">av</abbrev></italic>.</p><fig id="F16" position="float" orientation="portrait"><object-id xmlns:xlink="http://www.w3.org/1999/xlink" content-type="doi" xlink:type="simple">10.3897/zookeys.1024.60393.figure16</object-id><object-id xmlns:xlink="http://www.w3.org/1999/xlink" content-type="arpha" xlink:type="simple">77E08996-8F15-5727-8C8A-92592BD50679</object-id><label>Figure 16.</label><caption><p><italic><tp:taxon-name><tp:taxon-name-part taxon-name-part-type="genus" reg="Drymeia">Drymeia</tp:taxon-name-part> <tp:taxon-name-part taxon-name-part-type="species" reg="hucketti">hucketti</tp:taxon-name-part></tp:taxon-name></italic> sp. nov. <bold>A</bold> holotype habitus <bold>B</bold> male abdomen, dorsal view <bold>C</bold> male mid femur, anterior view <bold>D</bold> male hind tibia. Scale bars: 1 mm (<bold>A, B</bold>); 0.5 mm (<bold>C, D</bold>).</p></caption><graphic xmlns:xlink="http://www.w3.org/1999/xlink" xlink:href="zookeys-1024-031-g016.jpg" position="float" orientation="portrait" xlink:type="simple" id="oo_520357.jpg"><uri content-type="original_file" xlink:type="simple">https://binary.pensoft.net/fig/520357</uri></graphic></fig><p><bold><italic>Wing</italic>:</bold> Light brown, darker near base; with membrane and edges dark yellow.</p><p><bold><italic>Abdomen</italic>:</bold> as in male.</p></tp:treatment-sec><tp:treatment-sec sec-type="distribution" id="SECID0ENPBK"><title>Distribution.</title><p>Neotropical: Mexico (Mexico).</p></tp:treatment-sec><tp:treatment-sec sec-type="DNA Barcode" id="SECID0ESPBK"><title>DNA Barcode.</title><p>None available.</p></tp:treatment-sec><tp:treatment-sec><!--Section generated to contain objects referenced in tp:taxon-treatment.--><fig id="F1" position="float" orientation="portrait"><object-id xmlns:xlink="http://www.w3.org/1999/xlink" content-type="doi" xlink:type="simple">10.3897/zookeys.1024.60393.figure1</object-id><object-id xmlns:xlink="http://www.w3.org/1999/xlink" content-type="arpha" xlink:type="simple">F96CAE50-7C8B-58C8-8DF6-D29225C9BA54</object-id><label>Figure 1.</label><caption><p>Male frons, frontal view <bold>A</bold><italic><tp:taxon-name><tp:taxon-name-part taxon-name-part-type="genus" reg="Drymeia">D.</tp:taxon-name-part> <tp:taxon-name-part taxon-name-part-type="species" reg="ponti">ponti</tp:taxon-name-part></tp:taxon-name></italic><bold>B</bold><italic><tp:taxon-name><tp:taxon-name-part taxon-name-part-type="genus" reg="Drymeia">D.</tp:taxon-name-part> <tp:taxon-name-part taxon-name-part-type="species" reg="aterrima">aterrima</tp:taxon-name-part></tp:taxon-name></italic><bold>C</bold><italic><tp:taxon-name><tp:taxon-name-part taxon-name-part-type="genus" reg="Drymeia">D.</tp:taxon-name-part> <tp:taxon-name-part taxon-name-part-type="species" reg="neoborealis">neoborealis</tp:taxon-name-part></tp:taxon-name></italic><bold>D</bold><italic><tp:taxon-name><tp:taxon-name-part taxon-name-part-type="genus" reg="Drymeia">D.</tp:taxon-name-part> <tp:taxon-name-part taxon-name-part-type="species" reg="vockerothi">vockerothi</tp:taxon-name-part></tp:taxon-name></italic>. Scale bars: 0.5 mm.</p></caption><graphic xmlns:xlink="http://www.w3.org/1999/xlink" xlink:href="zookeys-1024-031-g001.jpg" position="float" orientation="portrait" xlink:type="simple" id="oo_520342.jpg"><uri content-type="original_file" xlink:type="simple">https://binary.pensoft.net/fig/520342</uri></graphic></fig><fig id="F2" position="float" orientation="portrait"><object-id xmlns:xlink="http://www.w3.org/1999/xlink" content-type="doi" xlink:type="simple">10.3897/zookeys.1024.60393.figure2</object-id><object-id xmlns:xlink="http://www.w3.org/1999/xlink" content-type="arpha" xlink:type="simple">4A080524-A766-555F-BF7F-E2258D95DCBA</object-id><label>Figure 2.</label><caption><p>Male hind tibia, dorsal view <bold>A</bold><italic><tp:taxon-name><tp:taxon-name-part taxon-name-part-type="genus" reg="Drymeia">D.</tp:taxon-name-part> <tp:taxon-name-part taxon-name-part-type="species" reg="ponti">ponti</tp:taxon-name-part></tp:taxon-name></italic><bold>B</bold><italic><tp:taxon-name><tp:taxon-name-part taxon-name-part-type="genus" reg="Drymeia">D.</tp:taxon-name-part> <tp:taxon-name-part taxon-name-part-type="species" reg="aterrima">aterrima</tp:taxon-name-part></tp:taxon-name></italic><bold>C</bold><italic><tp:taxon-name><tp:taxon-name-part taxon-name-part-type="genus" reg="Drymeia">D.</tp:taxon-name-part> <tp:taxon-name-part taxon-name-part-type="species" reg="groenlandica">groenlandica</tp:taxon-name-part></tp:taxon-name></italic><bold>D</bold><italic><tp:taxon-name><tp:taxon-name-part taxon-name-part-type="genus" reg="Drymeia">D.</tp:taxon-name-part> <tp:taxon-name-part taxon-name-part-type="species" reg="setibasis">setibasis</tp:taxon-name-part></tp:taxon-name></italic><bold>E</bold><italic><tp:taxon-name><tp:taxon-name-part taxon-name-part-type="genus" reg="Drymeia">D.</tp:taxon-name-part> <tp:taxon-name-part taxon-name-part-type="species" reg="similis">similis</tp:taxon-name-part></tp:taxon-name></italic><bold>F</bold><italic><tp:taxon-name><tp:taxon-name-part taxon-name-part-type="genus" reg="Drymeia">D.</tp:taxon-name-part> <tp:taxon-name-part taxon-name-part-type="species" reg="vockerothi">vockerothi</tp:taxon-name-part></tp:taxon-name></italic><bold>G</bold><italic><tp:taxon-name><tp:taxon-name-part taxon-name-part-type="genus" reg="Drymeia">D.</tp:taxon-name-part> <tp:taxon-name-part taxon-name-part-type="species" reg="quadrisetosa">quadrisetosa</tp:taxon-name-part></tp:taxon-name></italic><bold>H</bold><italic><tp:taxon-name><tp:taxon-name-part taxon-name-part-type="genus" reg="Drymeia">D.</tp:taxon-name-part> <tp:taxon-name-part taxon-name-part-type="species" reg="glacialis">glacialis</tp:taxon-name-part></tp:taxon-name></italic><bold>I</bold><italic><tp:taxon-name><tp:taxon-name-part taxon-name-part-type="genus" reg="Drymeia">D.</tp:taxon-name-part> <tp:taxon-name-part taxon-name-part-type="species" reg="hucketti">hucketti</tp:taxon-name-part></tp:taxon-name></italic><bold>J</bold><italic><tp:taxon-name><tp:taxon-name-part taxon-name-part-type="genus" reg="Drymeia">D.</tp:taxon-name-part> <tp:taxon-name-part taxon-name-part-type="species" reg="woodorum">woodorum</tp:taxon-name-part></tp:taxon-name></italic>. Scale bars: 0.5 mm.</p></caption><graphic xmlns:xlink="http://www.w3.org/1999/xlink" xlink:href="zookeys-1024-031-g002.jpg" position="float" orientation="portrait" xlink:type="simple" id="oo_520343.jpg"><uri content-type="original_file" xlink:type="simple">https://binary.pensoft.net/fig/520343</uri></graphic></fig><fig id="F10" position="float" orientation="portrait"><object-id xmlns:xlink="http://www.w3.org/1999/xlink" content-type="doi" xlink:type="simple">10.3897/zookeys.1024.60393.figure10</object-id><object-id xmlns:xlink="http://www.w3.org/1999/xlink" content-type="arpha" xlink:type="simple">4612B5C6-550C-5229-B17A-76A2E028D108</object-id><label>Figure 10.</label><caption><p>Female fore tarsomeres 3–5 <bold>A</bold><italic><tp:taxon-name><tp:taxon-name-part taxon-name-part-type="genus" reg="Drymeia">D.</tp:taxon-name-part> <tp:taxon-name-part taxon-name-part-type="species" reg="ponti">ponti</tp:taxon-name-part></tp:taxon-name></italic><bold>B</bold><italic><tp:taxon-name><tp:taxon-name-part taxon-name-part-type="genus" reg="Drymeia">D.</tp:taxon-name-part> <tp:taxon-name-part taxon-name-part-type="species" reg="aldrichi">aldrichi</tp:taxon-name-part></tp:taxon-name></italic><bold>C</bold><italic><tp:taxon-name><tp:taxon-name-part taxon-name-part-type="genus" reg="Drymeia">D.</tp:taxon-name-part> <tp:taxon-name-part taxon-name-part-type="species" reg="similis">similis</tp:taxon-name-part></tp:taxon-name></italic><bold>D</bold><italic><tp:taxon-name><tp:taxon-name-part taxon-name-part-type="genus" reg="Drymeia">D.</tp:taxon-name-part> <tp:taxon-name-part taxon-name-part-type="species" reg="profrontalis">profrontalis</tp:taxon-name-part></tp:taxon-name></italic><bold>E</bold><italic><tp:taxon-name><tp:taxon-name-part taxon-name-part-type="genus" reg="Drymeia">D.</tp:taxon-name-part> <tp:taxon-name-part taxon-name-part-type="species" reg="minor">minor</tp:taxon-name-part></tp:taxon-name></italic>. Scale bars: 0.25 mm.</p></caption><graphic xmlns:xlink="http://www.w3.org/1999/xlink" xlink:href="zookeys-1024-031-g010.jpg" position="float" orientation="portrait" xlink:type="simple" id="oo_520351.jpg"><uri content-type="original_file" xlink:type="simple">https://binary.pensoft.net/fig/520351</uri></graphic></fig></tp:treatment-sec></tp:taxon-treatment>
