# Supplementary material for: Review of the North American fauna of Drymeia Meigen (Diptera, Muscidae) and evaluation of DNA barcodes for species-level identification in the genus
Source: Zookeys. 2021 Mar 15;1024:31–89. doi: 10.3897/zookeys.1024.60393 (PMC7985133; doi:10.3897/zookeys.1024.60393)
Supplement: XML Treatment for Drymeia quadrisetosa [file zookeys.1024.60393-treatment18.xml]

<!DOCTYPE tp:taxon-treatment
  PUBLIC "-//TaxonX//DTD Taxonomic Treatment Publishing DTD v0 20100105//EN" "tax-treatment-NSO.dtd">
<tp:taxon-treatment xmlns:tp="http://www.plazi.org/taxpub"><tp:treatment-meta><kwd-group><label>Taxon classification</label><kwd><named-content xmlns:xlink="http://www.w3.org/1999/xlink" content-type="kingdom">Animalia</named-content></kwd><kwd><named-content xmlns:xlink="http://www.w3.org/1999/xlink" content-type="order">Diptera</named-content></kwd><kwd><named-content xmlns:xlink="http://www.w3.org/1999/xlink" content-type="family">Muscidae</named-content></kwd></kwd-group><mixed-citation publication-type="journal"><person-group><name><surname>Savage</surname><given-names>Jade</given-names></name><name><surname>Sorokina</surname><given-names>Vera S.</given-names></name></person-group><article-title>Review of the North American fauna of <italic><tp:taxon-name><tp:taxon-name-part taxon-name-part-type="genus" reg="Drymeia">Drymeia</tp:taxon-name-part></tp:taxon-name></italic> Meigen (<tp:taxon-name><tp:taxon-name-part taxon-name-part-type="order">Diptera</tp:taxon-name-part></tp:taxon-name>, <tp:taxon-name><tp:taxon-name-part taxon-name-part-type="family">Muscidae</tp:taxon-name-part></tp:taxon-name>) and evaluation of DNA barcodes for species-level identification in the genus</article-title><source>Zookeys</source><day>15</day><month>3</month><year>2021</year><volume>1024</volume><fpage>31</fpage><lpage>89</lpage><pub-id pub-id-type="doi">10.3897/zookeys.1024.60393</pub-id></mixed-citation></tp:treatment-meta><tp:nomenclature><tp:taxon-name><object-id xmlns:xlink="http://www.w3.org/1999/xlink" content-type="arpha" xlink:type="simple">565CCE66-F245-5A15-9652-F04125856C90</object-id>
              <tp:taxon-name-part taxon-name-part-type="genus" reg="Drymeia">Drymeia</tp:taxon-name-part>
              <tp:taxon-name-part taxon-name-part-type="species" reg="quadrisetosa">quadrisetosa</tp:taxon-name-part>
            </tp:taxon-name><tp:taxon-authority>(Malloch, 1921)</tp:taxon-authority><xref ref-type="fig" rid="F2">Figs 2G</xref><xref ref-type="fig" rid="F5">, 5D</xref><xref ref-type="fig" rid="F6">, 6F</xref><tp:nomenclature-citation-list><tp:nomenclature-citation><tp:taxon-name>
                  <tp:taxon-name-part taxon-name-part-type="genus" reg="Pogonomyia">Pogonomyia</tp:taxon-name-part> <tp:taxon-name-part taxon-name-part-type="species" reg="quadrisetosa">quadrisetosa</tp:taxon-name-part></tp:taxon-name><comment><xref ref-type="bibr" rid="B26">Malloch 1919</xref>: 77.</comment></tp:nomenclature-citation><tp:nomenclature-citation><tp:taxon-name>
                  <tp:taxon-name-part taxon-name-part-type="genus" reg="Pogonomyia">Pogonomyia</tp:taxon-name-part> <tp:taxon-name-part taxon-name-part-type="species" reg="amurensis">amurensis</tp:taxon-name-part></tp:taxon-name><comment>Lavčiev, 1971: 220</comment></tp:nomenclature-citation></tp:nomenclature-citation-list></tp:nomenclature><tp:treatment-sec sec-type="type material" id="SECID0EXDCK"><title>Type material examined.</title><p>None.</p></tp:treatment-sec><tp:treatment-sec sec-type="material" id="SECID0E3DCK"><title>Other material examined.</title><p>More than 300 males and females from: Nearctic: <bold>Canada</bold>: Manitoba: Churchill, Fort Churchill; Labrador: Cutthroat Harb., Hebron, Nutak; Northwest Territories: Muskox L., Salmita Mines, Tuktoyaktuk, 21 mi E. Tuktoyaktuk; Wholdaia Lake; Victoria Island; Nunavut: Baker Lake, Bathurst Inlet, Cambridge Bay, Chesterfield, Kugluktuk [formerly Coppermine], Landing Lake (7.5 km NW of Rankin Inlet), Padlei; Quebec: Kangirsuk [formerly Payne Bay], Sugluk; Yukon Territory: British Mts, 17 km WNW Burnash Flats, km 159 Dempster Highway, Firth River, Herschel Island; <bold>USA</bold>: Alaska: Cape Thompson, Isabel Pass, Schrader L., Umiat, Unalakleet [Noluk 68N, 160W]. Palaearctic: <bold>Russia</bold>: Taymyr Peninsula: 90 km NW Khatanga; Yamalo-Nenez AO: 73 km NE Labytnangy; Chukotka AO: Pevek; Republic of Buryatia: Baisa; Sakha Republic: 100 km NW Oymyakon (<abbrev xmlns:xlink="http://www.w3.org/1999/xlink" content-type="institution" xlink:title="Bishop’s University Insect Collection, Sherbrooke, Canada" id="ABBRID0EIECK" xlink:type="simple">BUIC</abbrev>, <named-content xmlns:xlink="http://www.w3.org/1999/xlink" content-type="dwc:institutional_code" xlink:type="simple">CNC</named-content>, <abbrev xmlns:xlink="http://www.w3.org/1999/xlink" content-type="institution" xlink:title="Lyman Entomological Museum, McGill University, Ste-Anne-de-Bellevue, Canada" id="ABBRID0ESECK" xlink:type="simple">LEM</abbrev>, <named-content xmlns:xlink="http://www.w3.org/1999/xlink" content-type="dwc:institutional_code" xlink:type="simple">SZMN</named-content>).</p></tp:treatment-sec><tp:treatment-sec sec-type="distribution" id="SECID0E3ECK"><title>Distribution.</title><p>Nearctic: Canada (Manitoba, Northwest Territories, Nunavut, Quebec, Yukon Territory; USA (Alaska). Palaearctic: Russia (Siberia).</p></tp:treatment-sec><tp:treatment-sec sec-type="DNA Barcode" id="SECID0EBFCK"><title>DNA Barcode.</title><p><abbrev xmlns:xlink="http://www.w3.org/1999/xlink" xlink:title="Barcode of Life Data System" id="ABBRID0EHFCK" xlink:type="simple">BOLD</abbrev><abbrev xmlns:xlink="http://www.w3.org/1999/xlink" xlink:title="Barcode Index Number" id="ABBRID0ELFCK" xlink:type="simple">BIN</abbrev>: <ext-link xmlns:xlink="http://www.w3.org/1999/xlink" xlink:type="simple" ext-link-type="uri" xlink:href="http://boldsystems.org/index.php/Public_BarcodeCluster?clusteruri=BOLD:AAC1021">BOLD:AAC1021</ext-link> (<abbrev xmlns:xlink="http://www.w3.org/1999/xlink" xlink:title="Barcode Index Number" id="ABBRID0EUFCK" xlink:type="simple">BIN</abbrev> merge with <italic><tp:taxon-name><tp:taxon-name-part taxon-name-part-type="genus" reg="Drymeia">D.</tp:taxon-name-part> <tp:taxon-name-part taxon-name-part-type="species" reg="glacialis">glacialis</tp:taxon-name-part></tp:taxon-name></italic>). See Suppl. material <xref ref-type="supplementary-material" rid="S1">1</xref>: Table S1 for GenBank accession numbers.</p></tp:treatment-sec><tp:treatment-sec sec-type="remarks" id="SECID0EHGCK"><title>Remarks.</title><p>See comments about DNA barcodes under <italic><tp:taxon-name><tp:taxon-name-part taxon-name-part-type="genus" reg="Drymeia">D.</tp:taxon-name-part> <tp:taxon-name-part taxon-name-part-type="species" reg="glacialis">glacialis</tp:taxon-name-part></tp:taxon-name></italic>.</p></tp:treatment-sec><tp:treatment-sec><!--Section generated to contain objects referenced in tp:taxon-treatment.--><fig id="F2" position="float" orientation="portrait"><object-id xmlns:xlink="http://www.w3.org/1999/xlink" content-type="doi" xlink:type="simple">10.3897/zookeys.1024.60393.figure2</object-id><object-id xmlns:xlink="http://www.w3.org/1999/xlink" content-type="arpha" xlink:type="simple">4A080524-A766-555F-BF7F-E2258D95DCBA</object-id><label>Figure 2.</label><caption><p>Male hind tibia, dorsal view <bold>A</bold><italic><tp:taxon-name><tp:taxon-name-part taxon-name-part-type="genus" reg="Drymeia">D.</tp:taxon-name-part> <tp:taxon-name-part taxon-name-part-type="species" reg="ponti">ponti</tp:taxon-name-part></tp:taxon-name></italic><bold>B</bold><italic><tp:taxon-name><tp:taxon-name-part taxon-name-part-type="genus" reg="Drymeia">D.</tp:taxon-name-part> <tp:taxon-name-part taxon-name-part-type="species" reg="aterrima">aterrima</tp:taxon-name-part></tp:taxon-name></italic><bold>C</bold><italic><tp:taxon-name><tp:taxon-name-part taxon-name-part-type="genus" reg="Drymeia">D.</tp:taxon-name-part> <tp:taxon-name-part taxon-name-part-type="species" reg="groenlandica">groenlandica</tp:taxon-name-part></tp:taxon-name></italic><bold>D</bold><italic><tp:taxon-name><tp:taxon-name-part taxon-name-part-type="genus" reg="Drymeia">D.</tp:taxon-name-part> <tp:taxon-name-part taxon-name-part-type="species" reg="setibasis">setibasis</tp:taxon-name-part></tp:taxon-name></italic><bold>E</bold><italic><tp:taxon-name><tp:taxon-name-part taxon-name-part-type="genus" reg="Drymeia">D.</tp:taxon-name-part> <tp:taxon-name-part taxon-name-part-type="species" reg="similis">similis</tp:taxon-name-part></tp:taxon-name></italic><bold>F</bold><italic><tp:taxon-name><tp:taxon-name-part taxon-name-part-type="genus" reg="Drymeia">D.</tp:taxon-name-part> <tp:taxon-name-part taxon-name-part-type="species" reg="vockerothi">vockerothi</tp:taxon-name-part></tp:taxon-name></italic><bold>G</bold><italic><tp:taxon-name><tp:taxon-name-part taxon-name-part-type="genus" reg="Drymeia">D.</tp:taxon-name-part> <tp:taxon-name-part taxon-name-part-type="species" reg="quadrisetosa">quadrisetosa</tp:taxon-name-part></tp:taxon-name></italic><bold>H</bold><italic><tp:taxon-name><tp:taxon-name-part taxon-name-part-type="genus" reg="Drymeia">D.</tp:taxon-name-part> <tp:taxon-name-part taxon-name-part-type="species" reg="glacialis">glacialis</tp:taxon-name-part></tp:taxon-name></italic><bold>I</bold><italic><tp:taxon-name><tp:taxon-name-part taxon-name-part-type="genus" reg="Drymeia">D.</tp:taxon-name-part> <tp:taxon-name-part taxon-name-part-type="species" reg="hucketti">hucketti</tp:taxon-name-part></tp:taxon-name></italic><bold>J</bold><italic><tp:taxon-name><tp:taxon-name-part taxon-name-part-type="genus" reg="Drymeia">D.</tp:taxon-name-part> <tp:taxon-name-part taxon-name-part-type="species" reg="woodorum">woodorum</tp:taxon-name-part></tp:taxon-name></italic>. Scale bars: 0.5 mm.</p></caption><graphic xmlns:xlink="http://www.w3.org/1999/xlink" xlink:href="zookeys-1024-031-g002.jpg" position="float" orientation="portrait" xlink:type="simple" id="oo_520343.jpg"><uri content-type="original_file" xlink:type="simple">https://binary.pensoft.net/fig/520343</uri></graphic></fig><fig id="F5" position="float" orientation="portrait"><object-id xmlns:xlink="http://www.w3.org/1999/xlink" content-type="doi" xlink:type="simple">10.3897/zookeys.1024.60393.figure5</object-id><object-id xmlns:xlink="http://www.w3.org/1999/xlink" content-type="arpha" xlink:type="simple">E23DA786-9200-5CAE-A908-8DA03B98C1CC</object-id><label>Figure 5.</label><caption><p>Tarsomeres <bold>A</bold><italic><tp:taxon-name><tp:taxon-name-part taxon-name-part-type="genus" reg="Drymeia">D.</tp:taxon-name-part> <tp:taxon-name-part taxon-name-part-type="species" reg="pribilofensis">pribilofensis</tp:taxon-name-part></tp:taxon-name></italic>, male fore tarsomeres 3–5 <bold>B</bold><italic><tp:taxon-name><tp:taxon-name-part taxon-name-part-type="genus" reg="Drymeia">D.</tp:taxon-name-part> <tp:taxon-name-part taxon-name-part-type="species" reg="spinitarsis">spinitarsis</tp:taxon-name-part></tp:taxon-name></italic>, male mid tarsomere 1 <bold>C</bold><italic><tp:taxon-name><tp:taxon-name-part taxon-name-part-type="genus" reg="Drymeia">D.</tp:taxon-name-part> <tp:taxon-name-part taxon-name-part-type="species" reg="spinitarsis">spinitarsis</tp:taxon-name-part></tp:taxon-name></italic>, female mid tarsomere 1 <bold>D</bold><italic><tp:taxon-name><tp:taxon-name-part taxon-name-part-type="genus" reg="Drymeia">D.</tp:taxon-name-part> <tp:taxon-name-part taxon-name-part-type="species" reg="quadrisetosa">quadrisetosa</tp:taxon-name-part></tp:taxon-name></italic>, male fore tarsomeres 1–5. Scale bars: 0.25 mm.</p></caption><graphic xmlns:xlink="http://www.w3.org/1999/xlink" xlink:href="zookeys-1024-031-g005.jpg" position="float" orientation="portrait" xlink:type="simple" id="oo_520346.jpg"><uri content-type="original_file" xlink:type="simple">https://binary.pensoft.net/fig/520346</uri></graphic></fig><fig id="F6" position="float" orientation="portrait"><object-id xmlns:xlink="http://www.w3.org/1999/xlink" content-type="doi" xlink:type="simple">10.3897/zookeys.1024.60393.figure6</object-id><object-id xmlns:xlink="http://www.w3.org/1999/xlink" content-type="arpha" xlink:type="simple">423CF09B-5640-5015-BDEA-E38CCFC5FFC0</object-id><label>Figure 6.</label><caption><p>Male mid femur, anterior view (except <bold>G, H, L</bold>) <bold>A</bold><italic><tp:taxon-name><tp:taxon-name-part taxon-name-part-type="genus" reg="Drymeia">D.</tp:taxon-name-part> <tp:taxon-name-part taxon-name-part-type="species" reg="cantabrigensis">cantabrigensis</tp:taxon-name-part></tp:taxon-name></italic><bold>B</bold><italic><tp:taxon-name><tp:taxon-name-part taxon-name-part-type="genus" reg="Drymeia">D.</tp:taxon-name-part> <tp:taxon-name-part taxon-name-part-type="species" reg="setibasis">setibasis</tp:taxon-name-part></tp:taxon-name></italic><bold>C</bold><italic><tp:taxon-name><tp:taxon-name-part taxon-name-part-type="genus" reg="Drymeia">D.</tp:taxon-name-part> <tp:taxon-name-part taxon-name-part-type="species" reg="vockerothi">vockerothi</tp:taxon-name-part></tp:taxon-name></italic><bold>D</bold><italic><tp:taxon-name><tp:taxon-name-part taxon-name-part-type="genus" reg="Drymeia">D.</tp:taxon-name-part> <tp:taxon-name-part taxon-name-part-type="species" reg="profrontalis">profrontalis</tp:taxon-name-part></tp:taxon-name></italic><bold>E</bold><italic><tp:taxon-name><tp:taxon-name-part taxon-name-part-type="genus" reg="Drymeia">D.</tp:taxon-name-part> <tp:taxon-name-part taxon-name-part-type="species" reg="glacialis">glacialis</tp:taxon-name-part></tp:taxon-name></italic><bold>F</bold><italic><tp:taxon-name><tp:taxon-name-part taxon-name-part-type="genus" reg="Drymeia">D.</tp:taxon-name-part> <tp:taxon-name-part taxon-name-part-type="species" reg="quadrisetosa">quadrisetosa</tp:taxon-name-part></tp:taxon-name></italic><bold>G</bold><italic><tp:taxon-name><tp:taxon-name-part taxon-name-part-type="genus" reg="Drymeia">D.</tp:taxon-name-part> <tp:taxon-name-part taxon-name-part-type="species" reg="santamonicae">santamonicae</tp:taxon-name-part></tp:taxon-name></italic>, antero-dorsal view <bold>H</bold><italic><tp:taxon-name><tp:taxon-name-part taxon-name-part-type="genus" reg="Drymeia">D.</tp:taxon-name-part> <tp:taxon-name-part taxon-name-part-type="species" reg="amnicola">amnicola</tp:taxon-name-part></tp:taxon-name></italic>, postero-dorsal view <bold>I</bold><italic><tp:taxon-name><tp:taxon-name-part taxon-name-part-type="genus" reg="Drymeia">D.</tp:taxon-name-part> <tp:taxon-name-part taxon-name-part-type="species" reg="similis">similis</tp:taxon-name-part></tp:taxon-name></italic><bold>J</bold><italic><tp:taxon-name><tp:taxon-name-part taxon-name-part-type="genus" reg="Drymeia">D.</tp:taxon-name-part> <tp:taxon-name-part taxon-name-part-type="species" reg="amnicola">amnicola</tp:taxon-name-part></tp:taxon-name></italic><bold>K</bold><italic><tp:taxon-name><tp:taxon-name-part taxon-name-part-type="genus" reg="Drymeia">D.</tp:taxon-name-part> <tp:taxon-name-part taxon-name-part-type="species" reg="hucketti">hucketti</tp:taxon-name-part></tp:taxon-name></italic><bold>L</bold><italic><tp:taxon-name><tp:taxon-name-part taxon-name-part-type="genus" reg="Drymeia">D.</tp:taxon-name-part> <tp:taxon-name-part taxon-name-part-type="species" reg="aldrichi">aldrichi</tp:taxon-name-part></tp:taxon-name></italic>, ventral view. Scale bars: 0.25 mm.</p></caption><graphic xmlns:xlink="http://www.w3.org/1999/xlink" xlink:href="zookeys-1024-031-g006.jpg" position="float" orientation="portrait" xlink:type="simple" id="oo_520347.jpg"><uri content-type="original_file" xlink:type="simple">https://binary.pensoft.net/fig/520347</uri></graphic></fig><supplementary-material xmlns:xlink="http://www.w3.org/1999/xlink" id="S1" position="float" orientation="portrait" xlink:type="simple"><object-id content-type="doi" xlink:type="simple">10.3897/zookeys.1024.60393.suppl1</object-id><object-id content-type="arpha" xlink:type="simple">7E2AA3D4-A2A2-51B9-9C10-051D864F97F8</object-id><label>Supplementary material 1</label><caption><p>Table S1</p></caption><statement content-type="dataType"><label>Data type</label><p>DNA barcoding data set</p></statement><statement content-type="notes"><label>Explanation note</label><p>Details of specimens included in the DNA barcoding data set.</p></statement><media xlink:href="zookeys-1024-031-s001.xlsx" mimetype="application" mime-subtype="vnd.openxmlformats-officedocument.spreadsheetml.sheet" position="float" orientation="portrait" xlink:type="simple" id="oo_520368.xlsx"><uri content-type="original_file" xlink:type="simple">https://binary.pensoft.net/file/520368</uri></media><permissions><license xlink:type="simple"><license-p>This dataset is made available under the Open Database License (http://opendatacommons.org/licenses/odbl/1.0/). The Open Database License (ODbL) is a license agreement intended to allow users to freely share, modify, and use this Dataset while maintaining this same freedom for others, provided that the original source and author(s) are credited.</license-p></license></permissions><attrib specific-use="authors">Jade Savage, Vera S. Sorokina</attrib></supplementary-material></tp:treatment-sec><ref-list><ref id="B26"><mixed-citation xmlns:xlink="http://www.w3.org/1999/xlink" xlink:type="simple"><person-group><name name-style="western"><surname>Malloch</surname><given-names>JR</given-names></name></person-group> (<year>1919</year>) <article-title>The <tp:taxon-name><tp:taxon-name-part taxon-name-part-type="order">Diptera</tp:taxon-name-part></tp:taxon-name> collected by the Canadian Expedition, 1913–1918 (Excluding the <tp:taxon-name><tp:taxon-name-part taxon-name-part-type="family">Tipulidae</tp:taxon-name-part></tp:taxon-name> and <tp:taxon-name><tp:taxon-name-part taxon-name-part-type="family">Culicidae</tp:taxon-name-part></tp:taxon-name>).</article-title> In: <person-group><name name-style="western"><surname>Anderson</surname><given-names>RM</given-names></name></person-group> (<role>Ed.</role>) <issue-title>Report of the Canadian Arctic Expedition 1913–18 (Vol.</issue-title><source>3). Insects. Part C. <tp:taxon-name><tp:taxon-name-part taxon-name-part-type="order">Diptera</tp:taxon-name-part></tp:taxon-name>. Printer to the King’s Most Excellent Majesty Ottawa, Thomas Mulvey, Ontario</source>, <fpage>34</fpage>–<lpage>90</lpage>.</mixed-citation></ref></ref-list></tp:taxon-treatment>
