# Supplementary material for: Review of the North American fauna of Drymeia Meigen (Diptera, Muscidae) and evaluation of DNA barcodes for species-level identification in the genus
Source: Zookeys. 2021 Mar 15;1024:31–89. doi: 10.3897/zookeys.1024.60393 (PMC7985133; doi:10.3897/zookeys.1024.60393)
Supplement: XML Treatment for Drymeia vockerothi [file zookeys.1024.60393-treatment24.xml]

<!DOCTYPE tp:taxon-treatment
  PUBLIC "-//TaxonX//DTD Taxonomic Treatment Publishing DTD v0 20100105//EN" "tax-treatment-NSO.dtd">
<tp:taxon-treatment xmlns:tp="http://www.plazi.org/taxpub"><tp:treatment-meta><kwd-group><label>Taxon classification</label><kwd><named-content xmlns:xlink="http://www.w3.org/1999/xlink" content-type="kingdom">Animalia</named-content></kwd><kwd><named-content xmlns:xlink="http://www.w3.org/1999/xlink" content-type="order">Diptera</named-content></kwd><kwd><named-content xmlns:xlink="http://www.w3.org/1999/xlink" content-type="family">Muscidae</named-content></kwd></kwd-group><mixed-citation publication-type="journal"><person-group><name><surname>Savage</surname><given-names>Jade</given-names></name><name><surname>Sorokina</surname><given-names>Vera S.</given-names></name></person-group><article-title>Review of the North American fauna of <italic><tp:taxon-name><tp:taxon-name-part taxon-name-part-type="genus" reg="Drymeia">Drymeia</tp:taxon-name-part></tp:taxon-name></italic> Meigen (<tp:taxon-name><tp:taxon-name-part taxon-name-part-type="order">Diptera</tp:taxon-name-part></tp:taxon-name>, <tp:taxon-name><tp:taxon-name-part taxon-name-part-type="family">Muscidae</tp:taxon-name-part></tp:taxon-name>) and evaluation of DNA barcodes for species-level identification in the genus</article-title><source>Zookeys</source><day>15</day><month>3</month><year>2021</year><volume>1024</volume><fpage>31</fpage><lpage>89</lpage><pub-id pub-id-type="doi">10.3897/zookeys.1024.60393</pub-id></mixed-citation></tp:treatment-meta><tp:nomenclature><tp:taxon-name><object-id xmlns:xlink="http://www.w3.org/1999/xlink" content-type="arpha" xlink:type="simple">A7AB4D14-736D-5B9C-9E94-7EF7C16B5C45</object-id>
              <tp:taxon-name-part taxon-name-part-type="genus" reg="Drymeia">Drymeia</tp:taxon-name-part>
              <tp:taxon-name-part taxon-name-part-type="species" reg="vockerothi">vockerothi</tp:taxon-name-part>
              <object-id xmlns:xlink="http://www.w3.org/1999/xlink" content-type="zoobank" xlink:type="simple">http://zoobank.org/294CCCE6-6029-4877-AA3E-19E8BFDD1C0A</object-id>
            </tp:taxon-name><tp:taxon-status xmlns:xlink="http://www.w3.org/1999/xlink" xlink:type="simple">sp. nov.</tp:taxon-status><xref ref-type="fig" rid="F1">Figs 1D</xref><xref ref-type="fig" rid="F2">, 2F</xref><xref ref-type="fig" rid="F4">, 4C</xref><xref ref-type="fig" rid="F6">, 6C</xref><xref ref-type="fig" rid="F19">, 19</xref><xref ref-type="fig" rid="F20">, 20</xref><xref ref-type="fig" rid="F21">, 21</xref></tp:nomenclature><tp:treatment-sec sec-type="type material" id="SECID0EFNDK"><title>Type material.</title><p><bold><italic>Holotype</italic></bold> male labelled “Rigaud, QUE./ 11.VI. 1981/ J.R. Vockeroth”; “Summit of/ Mt. Rigaud”; “<named-content xmlns:xlink="http://www.w3.org/1999/xlink" content-type="dwc:institutional_code" xlink:type="simple">CNC</named-content> 91243”; “HOLOTYPE/ <tp:taxon-name><tp:taxon-name-part taxon-name-part-type="genus" reg="Drymeia">Drymeia</tp:taxon-name-part> <tp:taxon-name-part taxon-name-part-type="species" reg="vockerothi">vockerothi</tp:taxon-name-part></tp:taxon-name> ♂/ Savage &amp; Sorokina [red]” (<named-content xmlns:xlink="http://www.w3.org/1999/xlink" content-type="dwc:institutional_code" xlink:type="simple">CNC</named-content>). <bold><italic>Paratypes</italic></bold>: all with “PARATYPE/ <tp:taxon-name><tp:taxon-name-part taxon-name-part-type="genus" reg="Drymeia">Drymeia</tp:taxon-name-part> <tp:taxon-name-part taxon-name-part-type="species" reg="vockerothi">vockerothi</tp:taxon-name-part></tp:taxon-name>/ Savage &amp; Sorokina [yellow]” (<named-content xmlns:xlink="http://www.w3.org/1999/xlink" content-type="dwc:institutional_code" xlink:type="simple">CNC</named-content> unless otherwise indicated): 4 males same as holotype. 1 male same as holotype except (<abbrev xmlns:xlink="http://www.w3.org/1999/xlink" content-type="institution" xlink:title="Bishop’s University Insect Collection, Sherbrooke, Canada" id="ABBRID0EWODK" xlink:type="simple">BUIC</abbrev>). 1 pair in copula and 1 male labelled “QUE Cté Vaudreuil [currently MRC Vaudreuil-Soulange]/ summit Mt Rigaud/ 6.VIII.1992/ <tp:taxon-name><tp:taxon-name-part taxon-name-part-type="genus" reg="Drymeia">D.</tp:taxon-name-part></tp:taxon-name>M. Wood 220m” (<named-content xmlns:xlink="http://www.w3.org/1999/xlink" content-type="dwc:institutional_code" xlink:type="simple">SZMN</named-content>). 1 male labelled “QUEBEC, Summit/ Rigaud Mtn./ 2.VI.1981/ <tp:taxon-name><tp:taxon-name-part taxon-name-part-type="genus" reg="Drymeia">D.</tp:taxon-name-part></tp:taxon-name>M. Wood”. 1 male labelled “QUE., Rigaud/ Summit Mtn./ 18.VI.1986/ H.C. Walther”. 3 males labelled “Masham Twp. [currently La Pêche], QUE./ Gatineau Co./ 10–20 VII.1974/ <tp:taxon-name><tp:taxon-name-part taxon-name-part-type="genus" reg="Drymeia">D.</tp:taxon-name-part></tp:taxon-name>M. Wood”. 1 male same as previous except 28–31.VII.1974. 2 males same as previous except 27–31.V.1974. 1 male same as previous except 22–26.VI.1974. 1 male same as previous except 20–24.V.1974. 1 male same as previous except 25–31.VII.1974. 1 male same as previous except 1–5.VII.1974. 1 male same as previous except 6–8.VII.1974.1 female labelled “Summit King Mt./ Old Chelsea QUE/ 1150' 24.VIII.67/ J.R. Vockeroth” (<abbrev xmlns:xlink="http://www.w3.org/1999/xlink" content-type="institution" xlink:title="Bishop’s University Insect Collection, Sherbrooke, Canada" id="ABBRID0ESPDK" xlink:type="simple">BUIC</abbrev>). 1 male labelled “SH58; June 27/65/ St Hilaire/ P.Q. Canada” [collector unknown]. 1 female labelled “Duncan Lake,/ Nr Rupert, Que/ 31.VII.1971/ J.F. McAlpine”. 1 female labelled “Kouchibouguac N. P./ N. B. 12.VII.1978/ S.J. Miller/ Code-7267M”. 1 female labelled “2.Mi.N./ Metcalfe, Ont./28.VI.1982/B.E. Cooper”. 1 male labelled “Metcalfe, ONT./ 2.VIII.1984/ B.E. Cooper”. 1 male, same as previous except 24.VII.1984.1 female labelled “Maynooth ONT./10 VII.1965/ J.F. McAlpine”.</p><fig id="F20" position="float" orientation="portrait"><object-id xmlns:xlink="http://www.w3.org/1999/xlink" content-type="doi" xlink:type="simple">10.3897/zookeys.1024.60393.figure20</object-id><object-id xmlns:xlink="http://www.w3.org/1999/xlink" content-type="arpha" xlink:type="simple">FB3CE5B1-589C-5170-8FD3-179CA99449AA</object-id><label>Figure 20.</label><caption><p><italic><tp:taxon-name><tp:taxon-name-part taxon-name-part-type="genus" reg="Drymeia">Drymeia</tp:taxon-name-part> <tp:taxon-name-part taxon-name-part-type="species" reg="vockerothi">vockerothi</tp:taxon-name-part></tp:taxon-name></italic> sp. nov. <bold>A</bold> male terminalia, lateral view <bold>B</bold> posterior view <bold>C</bold> sternite V.</p></caption><graphic xmlns:xlink="http://www.w3.org/1999/xlink" xlink:href="zookeys-1024-031-g020.jpg" position="float" orientation="portrait" xlink:type="simple" id="oo_520361.jpg"><uri content-type="original_file" xlink:type="simple">https://binary.pensoft.net/fig/520361</uri></graphic></fig></tp:treatment-sec><tp:treatment-sec sec-type="etymology" id="SECID0EVQDK"><title>Etymology.</title><p>The species name is a patronym in honour of famous dipterologist John R. Vokeroth (Canada), who collected the holotype and several paratypes and designated these specimens as a “new species near <italic><tp:taxon-name><tp:taxon-name-part taxon-name-part-type="genus" reg="Drymeia">D.</tp:taxon-name-part> <tp:taxon-name-part taxon-name-part-type="species" reg="neoborealis">neoborealis</tp:taxon-name-part></tp:taxon-name></italic>”.</p></tp:treatment-sec><tp:treatment-sec sec-type="diagnosis" id="SECID0EGRDK"><title>Diagnosis.</title><p>Large glossy black species with short proboscis, very narrow parafacial in lateral view, arista almost bare, prealar weak or absent, 2+3 or 4 <italic><abbrev xmlns:xlink="http://www.w3.org/1999/xlink" xlink:title="dorsocentral" id="ABBRID0ENRDK" xlink:type="simple">dc</abbrev></italic> and well developed presutural <italic><abbrev xmlns:xlink="http://www.w3.org/1999/xlink" xlink:title="acrostichal" id="ABBRID0ESRDK" xlink:type="simple">acr</abbrev>.</italic> Males with narrow frons (Fig. <xref ref-type="fig" rid="F19">19B</xref>), F2 with at most a few long <italic><abbrev xmlns:xlink="http://www.w3.org/1999/xlink" xlink:title="anteroventral" id="ABBRID0E3RDK" xlink:type="simple">av</abbrev></italic> near base and with ventral apical process of T3 short but distinct (Fig. <xref ref-type="fig" rid="F19">19C</xref>). This species is similar to <italic><tp:taxon-name><tp:taxon-name-part taxon-name-part-type="genus" reg="Drymeia">Drymeia</tp:taxon-name-part> <tp:taxon-name-part taxon-name-part-type="species" reg="neoborealis">neoborealis</tp:taxon-name-part></tp:taxon-name></italic> (Snyder, 1949) but can be distinguished from it in both sexes by the presence of strong presutural <italic><abbrev xmlns:xlink="http://www.w3.org/1999/xlink" xlink:title="acrostichal" id="ABBRID0EQSDK" xlink:type="simple">acr</abbrev></italic> and a narrow parafacial in lateral view.</p><p><bold>Male.</bold> Body length: 7.2–9.5 mm; wing length: 6.0–6.7 mm (Fig. <xref ref-type="fig" rid="F19">19A</xref>).</p><p><bold><italic>Head</italic>:</bold> Ground colour black; eye bare; fronto-orbital plate and parafacial yellowish silver pruinose; face grey, gena and lower occiput grey pruinose; frons at narrowest point 1.5–2.5 × width of anterior ocellus with fronto-orbital plates touching or nearly touching (Fig. <xref ref-type="fig" rid="F19">19B</xref>); parafacial very narrow in lateral view, &lt; 1/2 × width of first flagellomere along full length; lower margin of the face equal to or slightly behind lower level of profrons in lateral view; gena at narrowest point 0.5 × length of first flagellomere, densely setulose and with a group of upcurved setae on anterior part of genal dilation; 14–16 frontal setae (including interstitials) reaching almost to anterior ocellus; antenna black; first flagellomere 1.3 × as long as wide; arista swollen near base and almost bare, with longest hair much shorter than basal diameter of arista; palpus black; proboscis broad with prementum shorter than palpus, mostly undusted and glossy; labella large and fleshy.</p><p><bold><italic>Thorax</italic>:</bold> Ground colour black; scutum, postpronotum, notopleuron, postalar callus, pleuron and scutellum black and shiny, mostly undusted; large undusted glossy patches on anterior part of katepisternum and ventral area of meron; anepimeron and katepimeron bare; notopleuron densely setulose; <italic><abbrev xmlns:xlink="http://www.w3.org/1999/xlink" xlink:title="acrostichal" id="ABBRID0EPTDK" xlink:type="simple">acr</abbrev></italic> 2 or 3+4 or 5, stronger than ground setulae and with preapical series at least as long as preapical <italic><abbrev xmlns:xlink="http://www.w3.org/1999/xlink" xlink:title="dorsocentral" id="ABBRID0EUTDK" xlink:type="simple">dc</abbrev></italic>; 2+4 <italic><abbrev xmlns:xlink="http://www.w3.org/1999/xlink" xlink:title="dorsocentral" id="ABBRID0EZTDK" xlink:type="simple">dc</abbrev></italic>; prealar weak or absent, always much shorter than 2<sup>nd</sup> notopleural.</p><p><bold><italic>Legs</italic>:</bold> Black; T1 with 1 or 2 <italic><abbrev xmlns:xlink="http://www.w3.org/1999/xlink" xlink:title="posteroventral" id="ABBRID0EHUDK" xlink:type="simple">pv</abbrev></italic>; F2 straight, slightly flattened anterodorsally, with 3 or 4 long delicate upcurved <italic><abbrev xmlns:xlink="http://www.w3.org/1999/xlink" xlink:title="anteroventral" id="ABBRID0EMUDK" xlink:type="simple">av</abbrev></italic> on basal 1/3 and short setae on remaining <italic><abbrev xmlns:xlink="http://www.w3.org/1999/xlink" xlink:title="anteroventral" id="ABBRID0ERUDK" xlink:type="simple">av</abbrev></italic> surface (Fig. <xref ref-type="fig" rid="F19">19D</xref>), 2 or 3 preapical <italic><abbrev xmlns:xlink="http://www.w3.org/1999/xlink" xlink:title="posterodorsal" id="ABBRID0E1UDK" xlink:type="simple">pd</abbrev>-p</italic>, and a row of fine dense <italic><abbrev xmlns:xlink="http://www.w3.org/1999/xlink" xlink:title="posteroventral" id="ABBRID0EAVDK" xlink:type="simple">pv</abbrev></italic>; T2 without <italic><abbrev xmlns:xlink="http://www.w3.org/1999/xlink" xlink:title="anteroventral" id="ABBRID0EFVDK" xlink:type="simple">av</abbrev></italic>, 5–7 <italic><abbrev xmlns:xlink="http://www.w3.org/1999/xlink" xlink:title="posterodorsal" id="ABBRID0EKVDK" xlink:type="simple">pd</abbrev></italic> and 2 or 3 <italic><abbrev xmlns:xlink="http://www.w3.org/1999/xlink" xlink:title="posteroventral" id="ABBRID0EPVDK" xlink:type="simple">pv</abbrev></italic>; F3 with <italic><abbrev xmlns:xlink="http://www.w3.org/1999/xlink" xlink:title="anteroventral" id="ABBRID0EUVDK" xlink:type="simple">av</abbrev></italic> row stronger and longer than width of femur on apical 1/2, without <italic><abbrev xmlns:xlink="http://www.w3.org/1999/xlink" xlink:title="posteroventral" id="ABBRID0EZVDK" xlink:type="simple">pv</abbrev></italic>; T3 clothed on most surfaces with short erect setae, 4–6 <italic><abbrev xmlns:xlink="http://www.w3.org/1999/xlink" xlink:title="posterodorsal" id="ABBRID0E5VDK" xlink:type="simple">pd</abbrev></italic> of irregular length on basal 1/2 and occasionally 2 or 3 short <italic><abbrev xmlns:xlink="http://www.w3.org/1999/xlink" xlink:title="posterodorsal" id="ABBRID0EDWDK" xlink:type="simple">pd</abbrev></italic> on apical 1/2, ventral apical process short but distinct, apical <abbrev xmlns:xlink="http://www.w3.org/1999/xlink" xlink:title="posteroventral" id="ABBRID0EHWDK" xlink:type="simple">pv</abbrev> absent (Fig. <xref ref-type="fig" rid="F19">19C</xref>).</p><p><bold><italic>Wing</italic>:</bold> Light brownish, yellow at base; basicosta and tegula black; costal spinules weak and costal spine reduced; calypters with membrane and edges yellow.</p><p><bold><italic>Abdomen</italic>:</bold> Conical, ground colour black; densely grey dusted with narrow black median vittae on tergites II–V; sternite I bare; sternite V as in Fig. <xref ref-type="fig" rid="F20">20C</xref>.</p><p><bold><italic>Terminalia</italic>:</bold> Fig. <xref ref-type="fig" rid="F20">20A, B</xref>.</p><p><bold>Female.</bold> Body length: 7.5–9.0 mm; wing length: 6.2–6.8 mm (Fig. <xref ref-type="fig" rid="F21">21A</xref>).</p><fig id="F21" position="float" orientation="portrait"><object-id xmlns:xlink="http://www.w3.org/1999/xlink" content-type="doi" xlink:type="simple">10.3897/zookeys.1024.60393.figure21</object-id><object-id xmlns:xlink="http://www.w3.org/1999/xlink" content-type="arpha" xlink:type="simple">B9EDCF6A-EC1F-555D-8C69-D56C10893CF5</object-id><label>Figure 21.</label><caption><p><italic><tp:taxon-name><tp:taxon-name-part taxon-name-part-type="genus" reg="Drymeia">Drymeia</tp:taxon-name-part> <tp:taxon-name-part taxon-name-part-type="species" reg="vockerothi">vockerothi</tp:taxon-name-part></tp:taxon-name></italic> sp. nov. <bold>A</bold> female habitus, paratype <bold>B</bold> female, dorso-lateral view. Scale bars: 1 mm.</p></caption><graphic xmlns:xlink="http://www.w3.org/1999/xlink" xlink:href="zookeys-1024-031-g021.jpg" position="float" orientation="portrait" xlink:type="simple" id="oo_520362.jpg"><uri content-type="original_file" xlink:type="simple">https://binary.pensoft.net/fig/520362</uri></graphic></fig><p>Differs from the male as follows:</p><p><bold><italic>Head</italic>:</bold> Ground colour black with grey dusting; frontal vitta brown with grey dusting; frontal triangle indistinct, ocellar triangle undusted and shiny; parafacial entirely dusted, without shiny patch near base of antenna; frons at midpoint 0.36 × as wide as head and approximately 0.85 × as long as wide; fronto-orbital plate wide, at midpoint 0.4 × as wide as frontal vitta; seven medioclinate frontal setae (including several interstitials), three orbital setae, the upper two reclinate and lateroclinate, the lower one proclinate.</p><p><bold><italic>Thorax</italic>:</bold> Ground colour as in male but with light grey dusting (Fig. <xref ref-type="fig" rid="F21">21B</xref>); <italic><abbrev xmlns:xlink="http://www.w3.org/1999/xlink" xlink:title="acrostichal" id="ABBRID0EEZDK" xlink:type="simple">acr</abbrev></italic> as in male but often in irregular row.</p><p><bold><italic>Legs</italic></bold> (chaetotaxy described in full): T1 with 1 or 2 <italic><abbrev xmlns:xlink="http://www.w3.org/1999/xlink" xlink:title="posteroventral" id="ABBRID0EQZDK" xlink:type="simple">pv</abbrev></italic>; F2 not flattened anteroventrally, with 2 or 3 short <italic><abbrev xmlns:xlink="http://www.w3.org/1999/xlink" xlink:title="anteroventral" id="ABBRID0EVZDK" xlink:type="simple">av</abbrev></italic>, 2 or 3 short <italic>v</italic> on basal 1/3, and with a few short fine <italic><abbrev xmlns:xlink="http://www.w3.org/1999/xlink" xlink:title="posteroventral" id="ABBRID0E3ZDK" xlink:type="simple">pv</abbrev></italic> on apical 1/3; T2 with 1 or 2 <italic><abbrev xmlns:xlink="http://www.w3.org/1999/xlink" xlink:title="anterodorsal" id="ABBRID0EB1DK" xlink:type="simple">ad</abbrev></italic>, 3–5 <italic><abbrev xmlns:xlink="http://www.w3.org/1999/xlink" xlink:title="posterodorsal" id="ABBRID0EG1DK" xlink:type="simple">pd</abbrev></italic> and 1 or 2 <italic><abbrev xmlns:xlink="http://www.w3.org/1999/xlink" xlink:title="posteroventral" id="ABBRID0EL1DK" xlink:type="simple">pv</abbrev></italic>; F3 with <italic><abbrev xmlns:xlink="http://www.w3.org/1999/xlink" xlink:title="anteroventral" id="ABBRID0EQ1DK" xlink:type="simple">av</abbrev></italic> row stronger on apical 1/2, without <italic><abbrev xmlns:xlink="http://www.w3.org/1999/xlink" xlink:title="posteroventral" id="ABBRID0EV1DK" xlink:type="simple">pv</abbrev></italic>; T3 with 3 or 4 short <italic><abbrev xmlns:xlink="http://www.w3.org/1999/xlink" xlink:title="anteroventral" id="ABBRID0E11DK" xlink:type="simple">av</abbrev></italic>, 3 or 4 <italic><abbrev xmlns:xlink="http://www.w3.org/1999/xlink" xlink:title="anterodorsal" id="ABBRID0E61DK" xlink:type="simple">ad</abbrev></italic>, and 3–6 <italic><abbrev xmlns:xlink="http://www.w3.org/1999/xlink" xlink:title="posterodorsal" id="ABBRID0EE2DK" xlink:type="simple">pd</abbrev></italic>, apical <italic><abbrev xmlns:xlink="http://www.w3.org/1999/xlink" xlink:title="posteroventral" id="ABBRID0EJ2DK" xlink:type="simple">pv</abbrev></italic> absent.</p><p><bold><italic>Wing</italic>:</bold> As in male.</p><p><bold><italic>Abdomen</italic>:</bold> Without distinct median vittae.</p></tp:treatment-sec><tp:treatment-sec sec-type="distribution" id="SECID0E22DK"><title>Distribution.</title><p>Nearctic: Canada (New Brunswick, Ontario, Quebec).</p></tp:treatment-sec><tp:treatment-sec sec-type="DNA Barcode" id="SECID0EA3DK"><title>DNA Barcode.</title><p>None available.</p></tp:treatment-sec><tp:treatment-sec><!--Section generated to contain objects referenced in tp:taxon-treatment.--><fig id="F1" position="float" orientation="portrait"><object-id xmlns:xlink="http://www.w3.org/1999/xlink" content-type="doi" xlink:type="simple">10.3897/zookeys.1024.60393.figure1</object-id><object-id xmlns:xlink="http://www.w3.org/1999/xlink" content-type="arpha" xlink:type="simple">F96CAE50-7C8B-58C8-8DF6-D29225C9BA54</object-id><label>Figure 1.</label><caption><p>Male frons, frontal view <bold>A</bold><italic><tp:taxon-name><tp:taxon-name-part taxon-name-part-type="genus" reg="Drymeia">D.</tp:taxon-name-part> <tp:taxon-name-part taxon-name-part-type="species" reg="ponti">ponti</tp:taxon-name-part></tp:taxon-name></italic><bold>B</bold><italic><tp:taxon-name><tp:taxon-name-part taxon-name-part-type="genus" reg="Drymeia">D.</tp:taxon-name-part> <tp:taxon-name-part taxon-name-part-type="species" reg="aterrima">aterrima</tp:taxon-name-part></tp:taxon-name></italic><bold>C</bold><italic><tp:taxon-name><tp:taxon-name-part taxon-name-part-type="genus" reg="Drymeia">D.</tp:taxon-name-part> <tp:taxon-name-part taxon-name-part-type="species" reg="neoborealis">neoborealis</tp:taxon-name-part></tp:taxon-name></italic><bold>D</bold><italic><tp:taxon-name><tp:taxon-name-part taxon-name-part-type="genus" reg="Drymeia">D.</tp:taxon-name-part> <tp:taxon-name-part taxon-name-part-type="species" reg="vockerothi">vockerothi</tp:taxon-name-part></tp:taxon-name></italic>. Scale bars: 0.5 mm.</p></caption><graphic xmlns:xlink="http://www.w3.org/1999/xlink" xlink:href="zookeys-1024-031-g001.jpg" position="float" orientation="portrait" xlink:type="simple" id="oo_520342.jpg"><uri content-type="original_file" xlink:type="simple">https://binary.pensoft.net/fig/520342</uri></graphic></fig><fig id="F2" position="float" orientation="portrait"><object-id xmlns:xlink="http://www.w3.org/1999/xlink" content-type="doi" xlink:type="simple">10.3897/zookeys.1024.60393.figure2</object-id><object-id xmlns:xlink="http://www.w3.org/1999/xlink" content-type="arpha" xlink:type="simple">4A080524-A766-555F-BF7F-E2258D95DCBA</object-id><label>Figure 2.</label><caption><p>Male hind tibia, dorsal view <bold>A</bold><italic><tp:taxon-name><tp:taxon-name-part taxon-name-part-type="genus" reg="Drymeia">D.</tp:taxon-name-part> <tp:taxon-name-part taxon-name-part-type="species" reg="ponti">ponti</tp:taxon-name-part></tp:taxon-name></italic><bold>B</bold><italic><tp:taxon-name><tp:taxon-name-part taxon-name-part-type="genus" reg="Drymeia">D.</tp:taxon-name-part> <tp:taxon-name-part taxon-name-part-type="species" reg="aterrima">aterrima</tp:taxon-name-part></tp:taxon-name></italic><bold>C</bold><italic><tp:taxon-name><tp:taxon-name-part taxon-name-part-type="genus" reg="Drymeia">D.</tp:taxon-name-part> <tp:taxon-name-part taxon-name-part-type="species" reg="groenlandica">groenlandica</tp:taxon-name-part></tp:taxon-name></italic><bold>D</bold><italic><tp:taxon-name><tp:taxon-name-part taxon-name-part-type="genus" reg="Drymeia">D.</tp:taxon-name-part> <tp:taxon-name-part taxon-name-part-type="species" reg="setibasis">setibasis</tp:taxon-name-part></tp:taxon-name></italic><bold>E</bold><italic><tp:taxon-name><tp:taxon-name-part taxon-name-part-type="genus" reg="Drymeia">D.</tp:taxon-name-part> <tp:taxon-name-part taxon-name-part-type="species" reg="similis">similis</tp:taxon-name-part></tp:taxon-name></italic><bold>F</bold><italic><tp:taxon-name><tp:taxon-name-part taxon-name-part-type="genus" reg="Drymeia">D.</tp:taxon-name-part> <tp:taxon-name-part taxon-name-part-type="species" reg="vockerothi">vockerothi</tp:taxon-name-part></tp:taxon-name></italic><bold>G</bold><italic><tp:taxon-name><tp:taxon-name-part taxon-name-part-type="genus" reg="Drymeia">D.</tp:taxon-name-part> <tp:taxon-name-part taxon-name-part-type="species" reg="quadrisetosa">quadrisetosa</tp:taxon-name-part></tp:taxon-name></italic><bold>H</bold><italic><tp:taxon-name><tp:taxon-name-part taxon-name-part-type="genus" reg="Drymeia">D.</tp:taxon-name-part> <tp:taxon-name-part taxon-name-part-type="species" reg="glacialis">glacialis</tp:taxon-name-part></tp:taxon-name></italic><bold>I</bold><italic><tp:taxon-name><tp:taxon-name-part taxon-name-part-type="genus" reg="Drymeia">D.</tp:taxon-name-part> <tp:taxon-name-part taxon-name-part-type="species" reg="hucketti">hucketti</tp:taxon-name-part></tp:taxon-name></italic><bold>J</bold><italic><tp:taxon-name><tp:taxon-name-part taxon-name-part-type="genus" reg="Drymeia">D.</tp:taxon-name-part> <tp:taxon-name-part taxon-name-part-type="species" reg="woodorum">woodorum</tp:taxon-name-part></tp:taxon-name></italic>. Scale bars: 0.5 mm.</p></caption><graphic xmlns:xlink="http://www.w3.org/1999/xlink" xlink:href="zookeys-1024-031-g002.jpg" position="float" orientation="portrait" xlink:type="simple" id="oo_520343.jpg"><uri content-type="original_file" xlink:type="simple">https://binary.pensoft.net/fig/520343</uri></graphic></fig><fig id="F4" position="float" orientation="portrait"><object-id xmlns:xlink="http://www.w3.org/1999/xlink" content-type="doi" xlink:type="simple">10.3897/zookeys.1024.60393.figure4</object-id><object-id xmlns:xlink="http://www.w3.org/1999/xlink" content-type="arpha" xlink:type="simple">777EC7FB-84FC-5B3C-B035-D854EB5B488D</object-id><label>Figure 4.</label><caption><p>Male head, lateral view <bold>A</bold><italic><tp:taxon-name><tp:taxon-name-part taxon-name-part-type="genus" reg="Drymeia">D.</tp:taxon-name-part> <tp:taxon-name-part taxon-name-part-type="species" reg="pribilofensis">pribilofensis</tp:taxon-name-part></tp:taxon-name></italic><bold>B</bold><italic><tp:taxon-name><tp:taxon-name-part taxon-name-part-type="genus" reg="Drymeia">D.</tp:taxon-name-part> <tp:taxon-name-part taxon-name-part-type="species" reg="neoborealis">neoborealis</tp:taxon-name-part></tp:taxon-name></italic><bold>C</bold><italic><tp:taxon-name><tp:taxon-name-part taxon-name-part-type="genus" reg="Drymeia">D.</tp:taxon-name-part> <tp:taxon-name-part taxon-name-part-type="species" reg="vockerothi">vockerothi</tp:taxon-name-part></tp:taxon-name></italic><bold>D</bold><italic><tp:taxon-name><tp:taxon-name-part taxon-name-part-type="genus" reg="Drymeia">D.</tp:taxon-name-part> <tp:taxon-name-part taxon-name-part-type="species" reg="spinitarsis">spinitarsis</tp:taxon-name-part></tp:taxon-name></italic><bold>E</bold><italic><tp:taxon-name><tp:taxon-name-part taxon-name-part-type="genus" reg="Drymeia">D.</tp:taxon-name-part> <tp:taxon-name-part taxon-name-part-type="species" reg="glacialis">glacialis</tp:taxon-name-part></tp:taxon-name></italic><bold>F</bold><italic><tp:taxon-name><tp:taxon-name-part taxon-name-part-type="genus" reg="Drymeia">D.</tp:taxon-name-part> <tp:taxon-name-part taxon-name-part-type="species" reg="santamonicae">santamonicae</tp:taxon-name-part></tp:taxon-name></italic><bold>G</bold><italic><tp:taxon-name><tp:taxon-name-part taxon-name-part-type="genus" reg="Drymeia">D.</tp:taxon-name-part> <tp:taxon-name-part taxon-name-part-type="species" reg="amnicola">amnicola</tp:taxon-name-part></tp:taxon-name></italic><bold>H</bold><italic><tp:taxon-name><tp:taxon-name-part taxon-name-part-type="genus" reg="Drymeia">D.</tp:taxon-name-part> <tp:taxon-name-part taxon-name-part-type="species" reg="minor">minor</tp:taxon-name-part></tp:taxon-name></italic>. Scale bars: 0.5 mm.</p></caption><graphic xmlns:xlink="http://www.w3.org/1999/xlink" xlink:href="zookeys-1024-031-g004.jpg" position="float" orientation="portrait" xlink:type="simple" id="oo_520345.jpg"><uri content-type="original_file" xlink:type="simple">https://binary.pensoft.net/fig/520345</uri></graphic></fig><fig id="F6" position="float" orientation="portrait"><object-id xmlns:xlink="http://www.w3.org/1999/xlink" content-type="doi" xlink:type="simple">10.3897/zookeys.1024.60393.figure6</object-id><object-id xmlns:xlink="http://www.w3.org/1999/xlink" content-type="arpha" xlink:type="simple">423CF09B-5640-5015-BDEA-E38CCFC5FFC0</object-id><label>Figure 6.</label><caption><p>Male mid femur, anterior view (except <bold>G, H, L</bold>) <bold>A</bold><italic><tp:taxon-name><tp:taxon-name-part taxon-name-part-type="genus" reg="Drymeia">D.</tp:taxon-name-part> <tp:taxon-name-part taxon-name-part-type="species" reg="cantabrigensis">cantabrigensis</tp:taxon-name-part></tp:taxon-name></italic><bold>B</bold><italic><tp:taxon-name><tp:taxon-name-part taxon-name-part-type="genus" reg="Drymeia">D.</tp:taxon-name-part> <tp:taxon-name-part taxon-name-part-type="species" reg="setibasis">setibasis</tp:taxon-name-part></tp:taxon-name></italic><bold>C</bold><italic><tp:taxon-name><tp:taxon-name-part taxon-name-part-type="genus" reg="Drymeia">D.</tp:taxon-name-part> <tp:taxon-name-part taxon-name-part-type="species" reg="vockerothi">vockerothi</tp:taxon-name-part></tp:taxon-name></italic><bold>D</bold><italic><tp:taxon-name><tp:taxon-name-part taxon-name-part-type="genus" reg="Drymeia">D.</tp:taxon-name-part> <tp:taxon-name-part taxon-name-part-type="species" reg="profrontalis">profrontalis</tp:taxon-name-part></tp:taxon-name></italic><bold>E</bold><italic><tp:taxon-name><tp:taxon-name-part taxon-name-part-type="genus" reg="Drymeia">D.</tp:taxon-name-part> <tp:taxon-name-part taxon-name-part-type="species" reg="glacialis">glacialis</tp:taxon-name-part></tp:taxon-name></italic><bold>F</bold><italic><tp:taxon-name><tp:taxon-name-part taxon-name-part-type="genus" reg="Drymeia">D.</tp:taxon-name-part> <tp:taxon-name-part taxon-name-part-type="species" reg="quadrisetosa">quadrisetosa</tp:taxon-name-part></tp:taxon-name></italic><bold>G</bold><italic><tp:taxon-name><tp:taxon-name-part taxon-name-part-type="genus" reg="Drymeia">D.</tp:taxon-name-part> <tp:taxon-name-part taxon-name-part-type="species" reg="santamonicae">santamonicae</tp:taxon-name-part></tp:taxon-name></italic>, antero-dorsal view <bold>H</bold><italic><tp:taxon-name><tp:taxon-name-part taxon-name-part-type="genus" reg="Drymeia">D.</tp:taxon-name-part> <tp:taxon-name-part taxon-name-part-type="species" reg="amnicola">amnicola</tp:taxon-name-part></tp:taxon-name></italic>, postero-dorsal view <bold>I</bold><italic><tp:taxon-name><tp:taxon-name-part taxon-name-part-type="genus" reg="Drymeia">D.</tp:taxon-name-part> <tp:taxon-name-part taxon-name-part-type="species" reg="similis">similis</tp:taxon-name-part></tp:taxon-name></italic><bold>J</bold><italic><tp:taxon-name><tp:taxon-name-part taxon-name-part-type="genus" reg="Drymeia">D.</tp:taxon-name-part> <tp:taxon-name-part taxon-name-part-type="species" reg="amnicola">amnicola</tp:taxon-name-part></tp:taxon-name></italic><bold>K</bold><italic><tp:taxon-name><tp:taxon-name-part taxon-name-part-type="genus" reg="Drymeia">D.</tp:taxon-name-part> <tp:taxon-name-part taxon-name-part-type="species" reg="hucketti">hucketti</tp:taxon-name-part></tp:taxon-name></italic><bold>L</bold><italic><tp:taxon-name><tp:taxon-name-part taxon-name-part-type="genus" reg="Drymeia">D.</tp:taxon-name-part> <tp:taxon-name-part taxon-name-part-type="species" reg="aldrichi">aldrichi</tp:taxon-name-part></tp:taxon-name></italic>, ventral view. Scale bars: 0.25 mm.</p></caption><graphic xmlns:xlink="http://www.w3.org/1999/xlink" xlink:href="zookeys-1024-031-g006.jpg" position="float" orientation="portrait" xlink:type="simple" id="oo_520347.jpg"><uri content-type="original_file" xlink:type="simple">https://binary.pensoft.net/fig/520347</uri></graphic></fig><fig id="F19" position="float" orientation="portrait"><object-id xmlns:xlink="http://www.w3.org/1999/xlink" content-type="doi" xlink:type="simple">10.3897/zookeys.1024.60393.figure19</object-id><object-id xmlns:xlink="http://www.w3.org/1999/xlink" content-type="arpha" xlink:type="simple">B3508F54-F6A4-5922-B8C8-55E19A18715A</object-id><label>Figure 19.</label><caption><p><italic><tp:taxon-name><tp:taxon-name-part taxon-name-part-type="genus" reg="Drymeia">Drymeia</tp:taxon-name-part> <tp:taxon-name-part taxon-name-part-type="species" reg="vockerothi">vockerothi</tp:taxon-name-part></tp:taxon-name></italic> sp. nov. <bold>A</bold> holotype habitus <bold>B</bold> male head, frontal view <bold>C</bold> male hind tibia <bold>D</bold> male mid femur, anterior view. Scale bars: 1 mm (<bold>A, B</bold>) 0.5 mm (<bold>C, D</bold>).</p></caption><graphic xmlns:xlink="http://www.w3.org/1999/xlink" xlink:href="zookeys-1024-031-g019.jpg" position="float" orientation="portrait" xlink:type="simple" id="oo_520360.jpg"><uri content-type="original_file" xlink:type="simple">https://binary.pensoft.net/fig/520360</uri></graphic></fig></tp:treatment-sec></tp:taxon-treatment>
