# Supplementary material for: Review of the North American fauna of Drymeia Meigen (Diptera, Muscidae) and evaluation of DNA barcodes for species-level identification in the genus
Source: Zookeys. 2021 Mar 15;1024:31–89. doi: 10.3897/zookeys.1024.60393 (PMC7985133; doi:10.3897/zookeys.1024.60393)
Supplement: XML Treatment for Drymeia woodorum [file zookeys.1024.60393-treatment25.xml]

<!DOCTYPE tp:taxon-treatment
  PUBLIC "-//TaxonX//DTD Taxonomic Treatment Publishing DTD v0 20100105//EN" "tax-treatment-NSO.dtd">
<tp:taxon-treatment xmlns:tp="http://www.plazi.org/taxpub"><tp:treatment-meta><kwd-group><label>Taxon classification</label><kwd><named-content xmlns:xlink="http://www.w3.org/1999/xlink" content-type="kingdom">Animalia</named-content></kwd><kwd><named-content xmlns:xlink="http://www.w3.org/1999/xlink" content-type="order">Diptera</named-content></kwd><kwd><named-content xmlns:xlink="http://www.w3.org/1999/xlink" content-type="family">Muscidae</named-content></kwd></kwd-group><mixed-citation publication-type="journal"><person-group><name><surname>Savage</surname><given-names>Jade</given-names></name><name><surname>Sorokina</surname><given-names>Vera S.</given-names></name></person-group><article-title>Review of the North American fauna of <italic><tp:taxon-name><tp:taxon-name-part taxon-name-part-type="genus" reg="Drymeia">Drymeia</tp:taxon-name-part></tp:taxon-name></italic> Meigen (<tp:taxon-name><tp:taxon-name-part taxon-name-part-type="order">Diptera</tp:taxon-name-part></tp:taxon-name>, <tp:taxon-name><tp:taxon-name-part taxon-name-part-type="family">Muscidae</tp:taxon-name-part></tp:taxon-name>) and evaluation of DNA barcodes for species-level identification in the genus</article-title><source>Zookeys</source><day>15</day><month>3</month><year>2021</year><volume>1024</volume><fpage>31</fpage><lpage>89</lpage><pub-id pub-id-type="doi">10.3897/zookeys.1024.60393</pub-id></mixed-citation></tp:treatment-meta><tp:nomenclature><tp:taxon-name><object-id xmlns:xlink="http://www.w3.org/1999/xlink" content-type="arpha" xlink:type="simple">4D4F2F1E-4BD7-5AED-ABEA-DE3A38F416CF</object-id>
              <tp:taxon-name-part taxon-name-part-type="genus" reg="Drymeia">Drymeia</tp:taxon-name-part>
              <tp:taxon-name-part taxon-name-part-type="species" reg="woodorum">woodorum</tp:taxon-name-part>
              <object-id xmlns:xlink="http://www.w3.org/1999/xlink" content-type="zoobank" xlink:type="simple">http://zoobank.org/73505025-739A-476C-9B2C-AF548257085B</object-id>
            </tp:taxon-name><tp:taxon-status xmlns:xlink="http://www.w3.org/1999/xlink" xlink:type="simple">sp. nov.</tp:taxon-status><xref ref-type="fig" rid="F2">Figs 2J</xref><xref ref-type="fig" rid="F22">, 22</xref><xref ref-type="fig" rid="F23">, 23</xref><xref ref-type="fig" rid="F24">, 24</xref></tp:nomenclature><tp:treatment-sec sec-type="type material" id="SECID0E44DK"><title>Type material.</title><p><bold><italic>Holotype</italic></bold> male labelled “MI. 87, Y.T./ Depmster Hwy./ 4–8.VIII.1973/ G. &amp; <tp:taxon-name><tp:taxon-name-part taxon-name-part-type="genus" reg="Drymeia">D.</tp:taxon-name-part></tp:taxon-name>M Wood”; “HOLOTYPE/ <tp:taxon-name><tp:taxon-name-part taxon-name-part-type="genus" reg="Drymeia">Drymeia</tp:taxon-name-part> <tp:taxon-name-part taxon-name-part-type="species" reg="woodorum">woodorum</tp:taxon-name-part></tp:taxon-name> ♂/ Savage &amp; Sorokina [red]” (<named-content xmlns:xlink="http://www.w3.org/1999/xlink" content-type="dwc:institutional_code" xlink:type="simple">CNC</named-content>). <bold><italic>Paratypes</italic></bold>: all with “PARATYPE/ <tp:taxon-name><tp:taxon-name-part taxon-name-part-type="genus" reg="Drymeia">Drymeia</tp:taxon-name-part> <tp:taxon-name-part taxon-name-part-type="species" reg="woodorum">woodorum</tp:taxon-name-part></tp:taxon-name>/ Savage &amp; Sorokina [yellow]” (<named-content xmlns:xlink="http://www.w3.org/1999/xlink" content-type="dwc:institutional_code" xlink:type="simple">CNC</named-content> unless otherwise indicated): 1 female labelled “Swim Lakes, Y.T./ 133°, 62°13'/ 3200' 25.VI.60/ J.E.H. Martin”. 1 female, same as previous except 12.VII.60 and (<abbrev xmlns:xlink="http://www.w3.org/1999/xlink" content-type="institution" xlink:title="Bishop’s University Insect Collection, Sherbrooke, Canada" id="ABBRID0EX6DK" xlink:type="simple">BUIC</abbrev>). 1 female labelled “La Force L., Y.T./ 132°20', 62°30'/ 3300' 10.VII.60/ J.E.H. Martin”. 1 female labelled “La Force L., Y.T./ 132°20', 62°41'/ 3300' 29.VI.60/ J.E.H. Martin”. 1 female, same as previous except 5.VII.60. 1 female, same as previous except 10.VII.60. 2 females, same as previous except 13.VII.60. 2 females labelled “La Force L., Y.T./ <named-content xmlns:xlink="http://www.w3.org/1999/xlink" content-type="dwc:verbatimCoordinates" xlink:type="simple"><named-content content-type="geo-json" specific-use="{&#34;type&#34;:&#34;Point&#34;,&#34;coordinates&#34;:[41.000000,132.350556]}" id="NCID0EPAEK" xlink:type="simple">132°20', 62°41'</named-content></named-content>/ 3300' 25.VI.60/ E.W. Rockburne”. 1 female, same as previous except 26.VI.60. 1 female, same as previous except 11.VII.60. 1 female, same as previous except 12.VII.60. 1 female, same as previous except 12.VII.60 and (<abbrev xmlns:xlink="http://www.w3.org/1999/xlink" content-type="institution" xlink:title="Bishop’s University Insect Collection, Sherbrooke, Canada" id="ABBRID0EUAEK" xlink:type="simple">BUIC</abbrev>). 1 female labelled “Whitehorse, Y.T./ 29/VIII 1949/ L.C. Curtis”.</p></tp:treatment-sec><tp:treatment-sec sec-type="etymology" id="SECID0EZAEK"><title>Etymology.</title><p>The species name is a patronym in honour of the late Canadian dipterologist D. Monty Wood and his wife Grace Wood (Canada), who collected the holotype.</p></tp:treatment-sec><tp:treatment-sec sec-type="diagnosis" id="SECID0EFBEK"><title>Diagnosis.</title><p>Small grey species with short proboscis, narrow frons and narrow parafacial in lateral view (Fig. <xref ref-type="fig" rid="F22">22A</xref>), arista almost bare, prealar absent in male and weak in female, 2+4 <italic><abbrev xmlns:xlink="http://www.w3.org/1999/xlink" xlink:title="dorsocentral" id="ABBRID0EQBEK" xlink:type="simple">dc</abbrev></italic> and well developed presutural <italic><abbrev xmlns:xlink="http://www.w3.org/1999/xlink" xlink:title="acrostichal" id="ABBRID0EVBEK" xlink:type="simple">acr</abbrev>.</italic> Male with patch of four or five very long, strong apical bristles on fore coxa and with a row of <italic><abbrev xmlns:xlink="http://www.w3.org/1999/xlink" xlink:title="anterodorsal" id="ABBRID0E2BEK" xlink:type="simple">ad</abbrev></italic> on apical 2/3 of T2. This species is similar to <italic><tp:taxon-name><tp:taxon-name-part taxon-name-part-type="genus" reg="Drymeia">Drymeia</tp:taxon-name-part> <tp:taxon-name-part taxon-name-part-type="species" reg="neoborealis">neoborealis</tp:taxon-name-part></tp:taxon-name></italic> and <italic><tp:taxon-name><tp:taxon-name-part taxon-name-part-type="genus" reg="Drymeia">Drymeia</tp:taxon-name-part> <tp:taxon-name-part taxon-name-part-type="species" reg="vockerothi">vockerothi</tp:taxon-name-part></tp:taxon-name></italic> sp. nov. but can be distinguished from them in both sexes by the smaller size, in the male by the bristles of the fore coxa and T2, and in the female by the combination of strong presutual <italic><abbrev xmlns:xlink="http://www.w3.org/1999/xlink" xlink:title="acrostichal" id="ABBRID0EWCEK" xlink:type="simple">acr</abbrev></italic>, completely dusted prementum, and parafacial in lateral view nearly as wide as width of first flagellomere.</p><fig id="F22" position="float" orientation="portrait"><object-id xmlns:xlink="http://www.w3.org/1999/xlink" content-type="doi" xlink:type="simple">10.3897/zookeys.1024.60393.figure22</object-id><object-id xmlns:xlink="http://www.w3.org/1999/xlink" content-type="arpha" xlink:type="simple">843FB2E2-D779-5A0D-83A1-3C81FD3AE843</object-id><label>Figure 22.</label><caption><p><italic><tp:taxon-name><tp:taxon-name-part taxon-name-part-type="genus" reg="Drymeia">Drymeia</tp:taxon-name-part> <tp:taxon-name-part taxon-name-part-type="species" reg="woodorum">woodorum</tp:taxon-name-part></tp:taxon-name></italic> sp. nov. <bold>A</bold> holotype habitus <bold>B</bold> male hind tibia. Scale bars: 1 mm (<bold>A</bold>); 0.25 mm (<bold>B</bold>).</p></caption><graphic xmlns:xlink="http://www.w3.org/1999/xlink" xlink:href="zookeys-1024-031-g022.jpg" position="float" orientation="portrait" xlink:type="simple" id="oo_520363.jpg"><uri content-type="original_file" xlink:type="simple">https://binary.pensoft.net/fig/520363</uri></graphic></fig></tp:treatment-sec><tp:treatment-sec sec-type="description" id="SECID0E1DEK"><title>Description.</title><p><bold>Male.</bold> Body length: 5.5 mm wing length: 4.5 mm.</p><p><bold><italic>Head</italic>:</bold> Ground colour black; eye bare; ocellar triangle, fronto-orbital plate and parafacial silvery pruinose; face grey, gena and lower occiput light grey pruinose; fronto-orbital plates touching in the middle; frons at narrowest point as wide as width of anterior ocellus; parafacial very narrow in lateral view, &lt; 1/2 width of first flagellomere along full length (Fig. <xref ref-type="fig" rid="F22">22A</xref>); lower margin of the face equal to or slightly behind lower level of profrons in lateral view; gena at narrowest point 0.5 × length of first flagellomere, densely setulose and with a group of upcurved setae on anterior part of genal dilation; 12 frontal setae (including interstitials) reaching almost to anterior ocellus; antenna black; first flagellomere 1.3 × as long as wide; arista swollen near base and almost bare, with longest hair much shorter than basal diameter of arista; palpus black; proboscis short, with prementum shorter than palpus and heavily dusted; labella large and fleshy.</p><p><bold><italic>Thorax</italic>:</bold> Ground colour black; scutum without distinct vittae; postpronotum, notopleuron and postalar callus with dense brown dusting; pleuron brownish grey dusted; undusted glossy patches on most anterior part of katepisternum and on a small ventral area of meron; anepimeron and katepimeron bare; notopleuron densely setulose; <italic><abbrev xmlns:xlink="http://www.w3.org/1999/xlink" xlink:title="acrostichal" id="ABBRID0EVEEK" xlink:type="simple">acr</abbrev></italic> 2 or 3 + 4 or 5 (+1 prescutellar), stronger and longer than ground setulae (and with preapical series at least as long as preapical <italic><abbrev xmlns:xlink="http://www.w3.org/1999/xlink" xlink:title="dorsocentral" id="ABBRID0E1EEK" xlink:type="simple">dc</abbrev></italic>); 2 or 3+4 <italic><abbrev xmlns:xlink="http://www.w3.org/1999/xlink" xlink:title="dorsocentral" id="ABBRID0E6EEK" xlink:type="simple">dc</abbrev></italic>; prealar absent.</p><p><bold><italic>Legs</italic>:</bold> Black; fore coxa with patch of four or five very long, strong apical bristles, at least as long as length of coxa; T1 with 1 or 2 <italic><abbrev xmlns:xlink="http://www.w3.org/1999/xlink" xlink:title="posteroventral" id="ABBRID0ELFEK" xlink:type="simple">pv</abbrev></italic>; F2 with a row of short <italic><abbrev xmlns:xlink="http://www.w3.org/1999/xlink" xlink:title="anteroventral" id="ABBRID0EQFEK" xlink:type="simple">av</abbrev></italic> on apical 1/3, 5 or 6 <italic>a</italic> on basal 1/2, these longer than width of femur, 3 preapical <italic><abbrev xmlns:xlink="http://www.w3.org/1999/xlink" xlink:title="posterodorsal" id="ABBRID0EXFEK" xlink:type="simple">pd</abbrev>-p</italic>, and dense fine <italic><abbrev xmlns:xlink="http://www.w3.org/1999/xlink" xlink:title="posteroventral" id="ABBRID0E4FEK" xlink:type="simple">pv</abbrev></italic> over most of the surface; T2 without <italic><abbrev xmlns:xlink="http://www.w3.org/1999/xlink" xlink:title="anteroventral" id="ABBRID0ECGEK" xlink:type="simple">av</abbrev></italic>, with a row of <italic><abbrev xmlns:xlink="http://www.w3.org/1999/xlink" xlink:title="anterodorsal" id="ABBRID0EHGEK" xlink:type="simple">ad</abbrev></italic> on apical 2/3, these longer near apex, 4 <italic><abbrev xmlns:xlink="http://www.w3.org/1999/xlink" xlink:title="posterodorsal" id="ABBRID0EMGEK" xlink:type="simple">pd</abbrev></italic> and 2 <italic><abbrev xmlns:xlink="http://www.w3.org/1999/xlink" xlink:title="posteroventral" id="ABBRID0ERGEK" xlink:type="simple">pv</abbrev></italic>; F3 with <italic><abbrev xmlns:xlink="http://www.w3.org/1999/xlink" xlink:title="anteroventral" id="ABBRID0EWGEK" xlink:type="simple">av</abbrev></italic> row stronger on apical 1/3, without <italic><abbrev xmlns:xlink="http://www.w3.org/1999/xlink" xlink:title="posteroventral" id="ABBRID0E2GEK" xlink:type="simple">pv</abbrev></italic> except for a few hairs near base; T3 with 3 <italic><abbrev xmlns:xlink="http://www.w3.org/1999/xlink" xlink:title="anteroventral" id="ABBRID0EAHEK" xlink:type="simple">av</abbrev></italic>, 3 long <italic><abbrev xmlns:xlink="http://www.w3.org/1999/xlink" xlink:title="anterodorsal" id="ABBRID0EFHEK" xlink:type="simple">ad</abbrev></italic>, a row each of short erect uneven <italic>a</italic> and <italic><abbrev xmlns:xlink="http://www.w3.org/1999/xlink" xlink:title="anterodorsal" id="ABBRID0EMHEK" xlink:type="simple">ad</abbrev></italic>, 2 long and 2 or 3 short <italic><abbrev xmlns:xlink="http://www.w3.org/1999/xlink" xlink:title="posterodorsal" id="ABBRID0ERHEK" xlink:type="simple">pd</abbrev></italic>, ventral apical process very short but distinct, apical <italic><abbrev xmlns:xlink="http://www.w3.org/1999/xlink" xlink:title="posteroventral" id="ABBRID0EWHEK" xlink:type="simple">pv</abbrev></italic> absent (Fig. <xref ref-type="fig" rid="F22">22B</xref>).</p><p><bold><italic>Wing</italic>:</bold> Mostly dark brown; basicosta and tegula black; costa with short weak spinules and costal spine reduced; calypters with membrane and edges deep yellow.</p><p><bold><italic>Abdomen</italic>:</bold> Conical, ground colour black; densely grey dusted with a black median vitta on tergites II–V; sternite I bare; sternite V as in Fig. <xref ref-type="fig" rid="F23">23B</xref>.</p><fig id="F23" position="float" orientation="portrait"><object-id xmlns:xlink="http://www.w3.org/1999/xlink" content-type="doi" xlink:type="simple">10.3897/zookeys.1024.60393.figure23</object-id><object-id xmlns:xlink="http://www.w3.org/1999/xlink" content-type="arpha" xlink:type="simple">62125BB8-8C99-5E90-9D90-075A41453758</object-id><label>Figure 23.</label><caption><p><italic><tp:taxon-name><tp:taxon-name-part taxon-name-part-type="genus" reg="Drymeia">Drymeia</tp:taxon-name-part> <tp:taxon-name-part taxon-name-part-type="species" reg="woodorum">woodorum</tp:taxon-name-part></tp:taxon-name></italic> sp. nov.: male terminalia <bold>A</bold> lateral view <bold>B</bold> posterior view <bold>C</bold> sternite V.</p></caption><graphic xmlns:xlink="http://www.w3.org/1999/xlink" xlink:href="zookeys-1024-031-g023.jpg" position="float" orientation="portrait" xlink:type="simple" id="oo_520364.jpg"><uri content-type="original_file" xlink:type="simple">https://binary.pensoft.net/fig/520364</uri></graphic></fig><p><bold><italic>Terminalia</italic>:</bold> Fig. <xref ref-type="fig" rid="F23">23A, B</xref>.</p><p><bold>Female.</bold> Body length: 4.9–5.5 mm wing length: 4.3–4.7 mm (Fig. <xref ref-type="fig" rid="F24">24A</xref>). Differs from the male as follows:</p><p><bold><italic>Head</italic>:</bold> Ground colour grey with grey dusting; frontal vitta black with brownish dust; frontal triangle indistinct, ocellar triangle covered with heavy grey or brown dust; parafacial completely dusted but with large area near base of antenna appearing velvety brown in anterior and lateral views (Fig. <xref ref-type="fig" rid="F24">24B, C</xref>); frons at midpoint approximately 0.4 × as wide as head and approximately 0.75 × as long as wide; fronto-orbital plate narrow, at midpoint 0.16–0.2 × as wide as frontal vitta; gena approximately as high as length of first flagellomere; five or six medioclinate frontal setae (including interstitials), three orbital setae, the upper two reclinate and lateroclinate, the lower one proclinate.</p><fig id="F24" position="float" orientation="portrait"><object-id xmlns:xlink="http://www.w3.org/1999/xlink" content-type="doi" xlink:type="simple">10.3897/zookeys.1024.60393.figure24</object-id><object-id xmlns:xlink="http://www.w3.org/1999/xlink" content-type="arpha" xlink:type="simple">F91ACE1E-BF75-5758-A160-8D0EDAB443E2</object-id><label>Figure 24.</label><caption><p><italic><tp:taxon-name><tp:taxon-name-part taxon-name-part-type="genus" reg="Drymeia">Drymeia</tp:taxon-name-part> <tp:taxon-name-part taxon-name-part-type="species" reg="woodorum">woodorum</tp:taxon-name-part></tp:taxon-name></italic> sp. nov. <bold>A</bold> female habitus, paratype <bold>B</bold> female frons and scutum, dorsal view <bold>C</bold> female, dorso-lateral view. Scale bars: 1 mm (<bold>A</bold>); 0.5 mm (<bold>B, C</bold>).</p></caption><graphic xmlns:xlink="http://www.w3.org/1999/xlink" xlink:href="zookeys-1024-031-g024.jpg" position="float" orientation="portrait" xlink:type="simple" id="oo_520365.jpg"><uri content-type="original_file" xlink:type="simple">https://binary.pensoft.net/fig/520365</uri></graphic></fig><p><bold><italic>Thorax</italic>:</bold> Scutum with whitish grey dust and, when viewed from the front, with 3 brown vittae with diffuse margins (Fig. <xref ref-type="fig" rid="F24">24B</xref>); postpronotum, notopleuron, postalar lobe and pleuron grey dusted; <italic><abbrev xmlns:xlink="http://www.w3.org/1999/xlink" xlink:title="acrostichal" id="ABBRID0E1LEK" xlink:type="simple">acr</abbrev></italic> as in male but with slightly uneven rows; prealar distinct but weak in all females from the type series, always much shorter than 2<sup>nd</sup> notopleural.</p><p><bold><italic>Legs</italic></bold> (chaetotaxy described in full): Fore coxa without patch of long strong bristles; T1 with 1 or 2 <italic><abbrev xmlns:xlink="http://www.w3.org/1999/xlink" xlink:title="posteroventral" id="ABBRID0EIMEK" xlink:type="simple">pv</abbrev></italic>; F2 with a row of short <italic><abbrev xmlns:xlink="http://www.w3.org/1999/xlink" xlink:title="anteroventral" id="ABBRID0ENMEK" xlink:type="simple">av</abbrev></italic>, no longer than width of femur and a row of delicate <italic><abbrev xmlns:xlink="http://www.w3.org/1999/xlink" xlink:title="posteroventral" id="ABBRID0ESMEK" xlink:type="simple">pv</abbrev>-v</italic>, no longer than diameter of femur; T2 usually with a row of 5–7 irregular <italic><abbrev xmlns:xlink="http://www.w3.org/1999/xlink" xlink:title="posterodorsal" id="ABBRID0EYMEK" xlink:type="simple">pd</abbrev></italic>, (these sometimes reduced) and 1 <italic><abbrev xmlns:xlink="http://www.w3.org/1999/xlink" xlink:title="posteroventral" id="ABBRID0E4MEK" xlink:type="simple">pv</abbrev></italic>; F3 with <italic><abbrev xmlns:xlink="http://www.w3.org/1999/xlink" xlink:title="anteroventral" id="ABBRID0ECNEK" xlink:type="simple">av</abbrev></italic> row stronger on apical 1/3, without <italic><abbrev xmlns:xlink="http://www.w3.org/1999/xlink" xlink:title="posteroventral" id="ABBRID0EHNEK" xlink:type="simple">pv</abbrev></italic> except for a few hairs near base, T3 with 2–3 <italic><abbrev xmlns:xlink="http://www.w3.org/1999/xlink" xlink:title="anteroventral" id="ABBRID0EMNEK" xlink:type="simple">av</abbrev></italic>, 5–6 short irregular <italic><abbrev xmlns:xlink="http://www.w3.org/1999/xlink" xlink:title="anterodorsal" id="ABBRID0ERNEK" xlink:type="simple">ad</abbrev></italic> and 5–6 <italic><abbrev xmlns:xlink="http://www.w3.org/1999/xlink" xlink:title="posterodorsal" id="ABBRID0EWNEK" xlink:type="simple">pd</abbrev></italic>, apical <italic><abbrev xmlns:xlink="http://www.w3.org/1999/xlink" xlink:title="posteroventral" id="ABBRID0E2NEK" xlink:type="simple">pv</abbrev></italic> usually absent but if visible, then no longer than 1/2 the length of apical <italic><abbrev xmlns:xlink="http://www.w3.org/1999/xlink" xlink:title="anteroventral" id="ABBRID0EAOEK" xlink:type="simple">av</abbrev></italic>.</p><p><bold><italic>Wing</italic>:</bold> Clear with slight pale brown to pale yellow tinge, veins pale brown; calypters whitish.</p><p><bold><italic>Abdomen</italic>:</bold> Densely whitish grey dusted with slight brownish tinge along posterior margins of tergites II–IV.</p></tp:treatment-sec><tp:treatment-sec sec-type="distribution" id="SECID0ESOEK"><title>Distribution.</title><p>Nearctic: Canada (Yukon Territory).</p></tp:treatment-sec><tp:treatment-sec sec-type="DNA Barcode" id="SECID0EXOEK"><title>DNA Barcode.</title><p>None available.</p></tp:treatment-sec><tp:treatment-sec sec-type="remarks" id="SECID0E3OEK"><title>Remarks.</title><p>See notes on problematic taxa.</p></tp:treatment-sec><tp:treatment-sec><!--Section generated to contain objects referenced in tp:taxon-treatment.--><fig id="F2" position="float" orientation="portrait"><object-id xmlns:xlink="http://www.w3.org/1999/xlink" content-type="doi" xlink:type="simple">10.3897/zookeys.1024.60393.figure2</object-id><object-id xmlns:xlink="http://www.w3.org/1999/xlink" content-type="arpha" xlink:type="simple">4A080524-A766-555F-BF7F-E2258D95DCBA</object-id><label>Figure 2.</label><caption><p>Male hind tibia, dorsal view <bold>A</bold><italic><tp:taxon-name><tp:taxon-name-part taxon-name-part-type="genus" reg="Drymeia">D.</tp:taxon-name-part> <tp:taxon-name-part taxon-name-part-type="species" reg="ponti">ponti</tp:taxon-name-part></tp:taxon-name></italic><bold>B</bold><italic><tp:taxon-name><tp:taxon-name-part taxon-name-part-type="genus" reg="Drymeia">D.</tp:taxon-name-part> <tp:taxon-name-part taxon-name-part-type="species" reg="aterrima">aterrima</tp:taxon-name-part></tp:taxon-name></italic><bold>C</bold><italic><tp:taxon-name><tp:taxon-name-part taxon-name-part-type="genus" reg="Drymeia">D.</tp:taxon-name-part> <tp:taxon-name-part taxon-name-part-type="species" reg="groenlandica">groenlandica</tp:taxon-name-part></tp:taxon-name></italic><bold>D</bold><italic><tp:taxon-name><tp:taxon-name-part taxon-name-part-type="genus" reg="Drymeia">D.</tp:taxon-name-part> <tp:taxon-name-part taxon-name-part-type="species" reg="setibasis">setibasis</tp:taxon-name-part></tp:taxon-name></italic><bold>E</bold><italic><tp:taxon-name><tp:taxon-name-part taxon-name-part-type="genus" reg="Drymeia">D.</tp:taxon-name-part> <tp:taxon-name-part taxon-name-part-type="species" reg="similis">similis</tp:taxon-name-part></tp:taxon-name></italic><bold>F</bold><italic><tp:taxon-name><tp:taxon-name-part taxon-name-part-type="genus" reg="Drymeia">D.</tp:taxon-name-part> <tp:taxon-name-part taxon-name-part-type="species" reg="vockerothi">vockerothi</tp:taxon-name-part></tp:taxon-name></italic><bold>G</bold><italic><tp:taxon-name><tp:taxon-name-part taxon-name-part-type="genus" reg="Drymeia">D.</tp:taxon-name-part> <tp:taxon-name-part taxon-name-part-type="species" reg="quadrisetosa">quadrisetosa</tp:taxon-name-part></tp:taxon-name></italic><bold>H</bold><italic><tp:taxon-name><tp:taxon-name-part taxon-name-part-type="genus" reg="Drymeia">D.</tp:taxon-name-part> <tp:taxon-name-part taxon-name-part-type="species" reg="glacialis">glacialis</tp:taxon-name-part></tp:taxon-name></italic><bold>I</bold><italic><tp:taxon-name><tp:taxon-name-part taxon-name-part-type="genus" reg="Drymeia">D.</tp:taxon-name-part> <tp:taxon-name-part taxon-name-part-type="species" reg="hucketti">hucketti</tp:taxon-name-part></tp:taxon-name></italic><bold>J</bold><italic><tp:taxon-name><tp:taxon-name-part taxon-name-part-type="genus" reg="Drymeia">D.</tp:taxon-name-part> <tp:taxon-name-part taxon-name-part-type="species" reg="woodorum">woodorum</tp:taxon-name-part></tp:taxon-name></italic>. Scale bars: 0.5 mm.</p></caption><graphic xmlns:xlink="http://www.w3.org/1999/xlink" xlink:href="zookeys-1024-031-g002.jpg" position="float" orientation="portrait" xlink:type="simple" id="oo_520343.jpg"><uri content-type="original_file" xlink:type="simple">https://binary.pensoft.net/fig/520343</uri></graphic></fig></tp:treatment-sec></tp:taxon-treatment>
