# Supplementary material for: Review of the North American fauna of Drymeia Meigen (Diptera, Muscidae) and evaluation of DNA barcodes for species-level identification in the genus
Source: Zookeys. 2021 Mar 15;1024:31–89. doi: 10.3897/zookeys.1024.60393 (PMC7985133; doi:10.3897/zookeys.1024.60393)
Supplement: Supplementary material 1 — Table S1 [file zookeys-1024-031-s001.xlsx]

## Sheet: Sheet1
Supplementary Materials
Review of the North American fauna of Drymeia Meigen (Diptera: Muscidae) and evaluation of DNA barcodes for species-level identification in the genus
Table S1. Details of specimens included in the DNA barcoding data set.
Identification	BIN	Sex	Sample ID in BOLD	Process ID in BOLD	Country of collection	GenBank accession number (COI)
Drymeia acrostichalis	BOLD:ACT2136	M	BUIC-DIP232	BUICD137-15	Russia	MT887968
Drymeia acrostichalis	BOLD:ACT2136	F	BUIC-DIP230	BUICD135-15	Russia	MT887979
Drymeia alpicola	BOLD:AAC1021	F	BUIC-DIP1144	BUICD1049-16	Russia	MW472326
Drymeia alpicola	BOLD:AAC1021	F	BUIC-DIP1143	BUICD1048-16	Russia	MT888003
Drymeia alpicola	BOLD:AAC1021	M	BUIC-DIP1142	BUICD1047-16	Russia	MT887987
Drymeia alpicola	BOLD:AAC1021	M	BUIC-DIP1141	BUICD1046-16	Russia	MW472324
Drymeia alpicola	BOLD:AAC1021	M	BUIC-DIP1242	BUICD1147-17	Russia	MW472328
Drymeia alpicola	BOLD:AAC1021	F	BUIC-DIP1241	BUICD1146-17	Russia	MW472350
Drymeia cantabrigensis	BOLD:AAD7664	F	BUIC-DIP1160	BUICD1065-16	Canada	MW472339
Drymeia cantabrigensis	BOLD:AAD7664	F	BUIC-DIP1159	BUICD1064-16	Canada	MT887962
Drymeia cantabrigensis	BOLD:AAD7664	F	BUIC-DIP1158	BUICD1063-16	Canada	MT887998
Drymeia cantabrigensis	BOLD:AAD7664	F	BUIC-DIP1157	BUICD1062-16	Canada	MW472322
Drymeia cantabrigensis	BOLD:AAD7664	M	BUIC-DIP1156	BUICD1061-16	Canada	MW472334
Drymeia cantabrigensis	BOLD:AAD7664	M	BUIC-DIP1155	BUICD1060-16	Canada	MW472353
Drymeia cantabrigensis	BOLD:AAD7664	M	BUIC-DIP1154	BUICD1059-16	Canada	MW472293
Drymeia chillcotti	BOLD:ACA8934	M	BUIC-CHU2164	MOTW165-12	Canada	MW472283
Drymeia chillcotti	BOLD:ACA8934	M	BUIC-CHU2163	MOTW164-12	Canada	MT887984
Drymeia chillcotti	BOLD:ACA8934	M	BUIC-CHU2162	MOTW163-12	Canada	MW472317
Drymeia chillcotti	BOLD:ACA8934	M	BUIC-DIP1846	BUICD1759-20	Russia	MT887959
Drymeia cilitarsis	BOLD:ACT1698	M	BUIC-DIP1847	BUICD1760-20	Russia	MT887970
Drymeia cilitarsis	BOLD:ACT1698	F	BUIC-DIP1861	BUICD1774-20	Russia	MW472300
Drymeia cilitarsis	BOLD:ACT1698	F	BUIC-DIP1860	BUICD1773-20	Russia	MW472315
Drymeia cilitarsis	BOLD:ACT1698	F	BUIC-DIP223	BUICD128-15	Russia	MW472292
Drymeia cilitarsis	BOLD:ACT1698	F	BUIC-DIP222	BUICD127-15	Russia	MT887983
Drymeia cristata	BOLD:AAD7664	M	BUIC-DIP1848	BUICD1761-20	Russia	MW472323
Drymeia cristata	BOLD:AAD7664	M	BUIC-DIP229	BUICD134-15	Russia	MT887995
Drymeia cristata	BOLD:AAD7664	M	BUIC-DIP228	BUICD133-15	Russia	MT887967
Drymeia firthiana	BOLD:ADE2127	F	BUIC-DIP1150	BUICD1055-16	Russia	MW472332
Drymeia firthiana	BOLD:ADE2127	F	BUIC-DIP1149	BUICD1054-16	Russia	MT887971
Drymeia firthiana	BOLD:ADE2127	F	BUIC-DIP1148	BUICD1053-16	Russia	MW472285
Drymeia firthiana	BOLD:ADE2127	M	BUIC-DIP1145	BUICD1050-16	Russia	MW472305
Drymeia firthiana	BOLD:ADE2127	M	BUIC-DIP1854	BUICD1767-20	Russia	MW472282
Drymeia firthiana	BOLD:ADE2127	M	BUIC-DIP1147	BUICD1052-16	Russia	MT887985
Drymeia flavinervis	BOLD:ACA6790	F	BIOUG03215-A12	CNPPB1707-12	Canada	KJ165169
Drymeia flavinervis	BOLD:ACA6790	M	BUIC-CHU2017	MOTW018-12	Canada	MT888000
Drymeia flavinervis	BOLD:ACA6790	M	BUIC-CHU2016	MOTW017-12	Canada	MW472349
Drymeia flavinervis	BOLD:ACA6790	F	BUIC-CHU2015	MOTW016-12	Canada	MW472356
Drymeia flavinervis	BOLD:ACA6790	F	BUIC-CHU2014	MOTW015-12	Canada	MW472294
Drymeia flavinervis	BOLD:ACA6790	F	BUIC-CHU2013	MOTW014-12	Canada	MW472329
Drymeia glabra	BOLD:AED6123	M	BUIC-DIP1853	BUICD1766-20	Russia	MT888002
Drymeia glabra	BOLD:AED6123	M	BUIC-DIP1852	BUICD1765-20	Russia	MT887988
Drymeia grandis	BOLD:ACT1697	F	BUIC-DIP1862	BUICD1775-20	Russia	MW472348
Drymeia grandis	BOLD:ACT1697	F	BUIC-DIP1858	BUICD1771-20	Russia	MT887981
Drymeia grandis	BOLD:ACT1697	M	BUIC-DIP1857	BUICD1770-20	Russia	MW472298
Drymeia grandis	BOLD:ACT1697	M	BUIC-DIP225	BUICD130-15	Russia	MT887996
Drymeia grandis	BOLD:ACT1697	M	BUIC-DIP224	BUICD129-15	Russia	MW472303
Drymeia grandis	BOLD:ACT1697	F	BUIC-DIP1859	BUICD1772-20	Russia	MW472351
Drymeia grisea	BOLD:AAD7664	M	BUIC-DIP95	AOTW095-14	Russia	MT888001
Drymeia grisea	BOLD:AAD7664	M	BUIC-DIP94	AOTW094-14	Russia	MW472330
Drymeia grisea	BOLD:AAD7664	M	BUIC-DIP93	AOTW093-14	Russia	MT887975
Drymeia groenlandica	BOLD:AAL9801	M	BIOUG01013-E01	ZERO049-11	Greenland	KU373823
Drymeia groenlandica	BOLD:AAL9801	F	BIOUG01013-D12	ZERO048-11	Greenland	KU374334
Drymeia groenlandica	BOLD:AAL9801	M	BIOUG01013-D11	ZERO047-11	Greenland	KU374618
Drymeia groenlandica	BOLD:AAL9801	F	BUIC-CHU0903	MFDC976-10	Canada	HM891898
Drymeia groenlandica	BOLD:AAL9801	M	BUIC-DIP1864	BUICD1777-20	Russia	MT887973
Drymeia groenlandica	BOLD:AAL9801	M	BUIC-DIP1863	BUICD1776-20	Russia	MW472335
Drymeia groenlandica	BOLD:AAL9801	F	BUIC-CHU0904	MFDC977-10	Canada	HM891899
Drymeia groenlandica	BOLD:AAL9801	M	BUIC-DIP03	AOTW003-14	Greenland	MW472344
Drymeia hamata	BOLD:AAY0235	M	jka09-95408	FIDIP2991-12	Finland	MT887992
Drymeia hucketti	BOLD:ACA9214	F	BIOUG51024-E02	MPGC1308-19	United States	MW472287
Drymeia hucketti	BOLD:ACA9214	M	BIOUG51024-E10	MPGC1316-19	United States	MW472343
Drymeia hucketti	BOLD:ACA9214	M	BIOUG51024-E03	MPGC1309-19	United States	MW472312
Drymeia hucketti	BOLD:ACA9214	F	BIOUG51024-E07	MPGC1313-19	United States	MW472286
Drymeia hucketti	BOLD:ACA9214	F	BIOUG51024-D11	MPGC1305-19	United States	MW472341
Drymeia hucketti	BOLD:ACA9214	M	BIOUG51024-F01	MPGC1319-19	United States	MW472295
Drymeia hucketti	BOLD:ACA9214	M	BIOUG04930-G08	SSWLB356-13	Canada	KM646132
Drymeia hucketti	BOLD:ACA9214	F	BIOUG05064-B07	SSWLB1053-13	Canada	KM638210
Drymeia hucketti	BOLD:ACA9214	M	BIOUG20867-A10	CNGSC295-15	Canada	MF889194
Drymeia hucketti	BOLD:ACA9214	F	BIOUG07269-F05	NGNAA2229-13	Canada	KR680005
Drymeia hucketti	BOLD:ACA9214	M	BIOUG08066-F06	NGNAJ1330-13	Canada	KR681714
Drymeia hucketti	BOLD:ACA9214	M	BIOUG08066-D02	NGNAJ1302-13	Canada	KR692678
Drymeia hucketti	BOLD:ACA9214	F	BIOUG03134-E09	CNGRB177-12	Canada	KR442363
Drymeia hucketti	BOLD:ACA9214	M	BIOUG20870-E11	CNGSC629-15	Canada	MF892538
Drymeia hucketti	BOLD:ACA9214	F	BIOUG05064-E03	SSWLB1085-13	Canada	KM646004
Drymeia hucketti	BOLD:ACA9214	F	BIOUG05064-D11	SSWLB1081-13	Canada	KM627120
Drymeia hucketti	BOLD:ACA9214	M	BIOUG05213-G11	SSWLB5102-13	Canada	KM627130
Drymeia hucketti	BOLD:ACA9214	F	BIOUG05064-D03	SSWLB1073-13	Canada	KM646621
Drymeia longiseta	BOLD:ACT4320	M	BUIC-DIP221	BUICD126-15	Russia	MW472345
Drymeia longiseta	BOLD:ACT4320	M	BUIC-DIP220	BUICD125-15	Russia	MT887991
Drymeia longiseta	BOLD:ACT4320	F	BUIC-DIP219	BUICD124-15	Russia	MT887990
Drymeia longiseta	BOLD:ACT4320	F	BUIC-DIP218	BUICD123-15	Russia	MW472310
Drymeia minor	BOLD:ADZ5293	F	BUIC-DIP1796	BUICD1709-19	United States	MW472296
Drymeia minor	BOLD:ADZ5293	F	BUIC-DIP1797	BUICD1710-19	United States	MT887999
Drymeia minor	BOLD:ADZ5293	M	BUIC-DIP1794	BUICD1707-19	United States	MT887994
Drymeia minor	BOLD:ADZ5293	M	BUIC-DIP1793	BUICD1706-19	United States	MW472340
Drymeia minor	BOLD:ADZ5293	M	BUIC-DIP1792	BUICD1705-19	United States	MW472318
Drymeia minor	BOLD:ADZ5293	F	BUIC-DIP1795	BUICD1708-19	United States	MW472338
Drymeia neoborealis	BOLD:ACA8935	M	BUIC-CHU2175	MOTW176-12	Canada	MW472342
Drymeia neoborealis	BOLD:ACA8935	M	BUIC-CHU2174	MOTW175-12	Canada	MW472321
Drymeia neoborealis	BOLD:ACA8935	M	BUIC-CHU2173	MOTW174-12	Canada	MT888004
Drymeia neoborealis	BOLD:ACA8935	M	BUIC-DIP1865	BUICD1778-20	Russia	MT887960
Drymeia pribilofensis	BOLD:AAD7664	M	BUIC-CHU2182	MOTW183-12	Canada	MW472308
Drymeia pribilofensis	BOLD:AAD7664	M	BUIC-CHU2181	MOTW182-12	Canada	MT887966
Drymeia pribilofensis	BOLD:AAD7664	F	BUIC-CHU0631	MFDC704-10	Canada	HM891663
Drymeia pribilofensis	BOLD:AAD7664	F	BUIC-CHU2184	MOTW185-12	Canada	MW472336
Drymeia pribilofensis	BOLD:AAD7664	F	BUIC-CHU2183	MOTW184-12	Canada	MW472309
Drymeia pribilofensis	BOLD:AAD7664	F	BUIC-CHU0100	MFDC190-09	Canada	HM388884
Drymeia pribilofensis	BOLD:AAD7664	F	BUIC-CHU0099	MFDC189-09	Canada	HM388883
Drymeia pribilofensis	BOLD:AAD7664	F	BUIC-CHU0098	MFDC188-09	Canada	HM388882
Drymeia pribilofensis	BOLD:AAD7664	M	BUIC-CHU0097	MFDC187-09	Canada	HM388881
Drymeia pribilofensis	BOLD:AAD7664	M	BUIC-CHU0096	MFDC186-09	Canada	HM388880
Drymeia pribilofensis	BOLD:AAD7664	M	BUIC-CHU0095	MFDC185-09	Canada	HM388879
Drymeia puchokana	BOLD:AAD7664	F	BUIC-DIP1869	BUICD1782-20	Russia	MT887977
Drymeia quadrisetosa	BOLD:AAC1021	M	BUIC-CHU0111	MFDC201-09	Canada	HM388895
Drymeia quadrisetosa	BOLD:AAC1021	F	BUIC-CHU0107	MFDC197-09	Canada	HM388891
Drymeia quadrisetosa	BOLD:AAC1021	F	BUIC-CHU2178	MOTW179-12	Canada	MW472325
Drymeia quadrisetosa	BOLD:AAC1021	M	BUIC-CHU2177	MOTW178-12	Canada	MT887989
Drymeia quadrisetosa	BOLD:AAC1021	M	BUIC-CHU2176	MOTW177-12	Canada	MW472289
Drymeia quadrisetosa	BOLD:AAC1021	F	BUIC-DIP1873	BUICD1786-20	Russia	MW472288
Drymeia quadrisetosa	BOLD:AAC1021	F	BUIC-DIP1872	BUICD1785-20	Russia	MW472314
Drymeia quadrisetosa	BOLD:AAC1021	F	BUIC-DIP1871	BUICD1784-20	Russia	MT887993
Drymeia quadrisetosa	BOLD:AAC1021	F	BUIC-CHU0114	MFDC204-09	Canada	HM388898
Drymeia quadrisetosa	BOLD:AAC1021	F	BUIC-CHU0112	MFDC202-09	Canada	HM388896
Drymeia quadrisetosa	BOLD:AAC1021	F	BUIC-CHU0110	MFDC200-09	Canada	HM388894
Drymeia quadrisetosa	BOLD:AAC1021	F	BUIC-CHU0109	MFDC199-09	Canada	HM388893
Drymeia quadrisetosa	BOLD:AAC1021	F	BUIC-CHU0108	MFDC198-09	Canada	HM388892
Drymeia quadrisetosa	BOLD:AAC1021	F	BUIC-CHU0106	MFDC196-09	Canada	HM388890
Drymeia quadrisetosa	BOLD:AAC1021	F	BUIC-CHU0105	MFDC195-09	Canada	HM388889
Drymeia quadrisetosa	BOLD:AAC1021	M	BUIC-CHU0104	MFDC194-09	Canada	HM388888
Drymeia quadrisetosa	BOLD:AAC1021	M	BUIC-CHU0103	MFDC193-09	Canada	HM388887
Drymeia quadrisetosa	BOLD:AAC1021	M	BUIC-CHU0102	MFDC192-09	Canada	HM388886
Drymeia quadrisetosa	BOLD:AAC1021	M	BUIC-DIP1874	BUICD1787-20	Russia	MW472304
Drymeia quadrisetosa	BOLD:AAC1021	M	BUIC-CHU0101	MFDC191-09	Canada	HM388885
Drymeia quadrisetosa	BOLD:AAC1021	F	BUIC-CHU0113	MFDC203-09	Canada	HM388897
Drymeia segnis	BOLD:AAD7664	F	BUIC-CHU2233	MOTW234-13	Greenland	MW472313
Drymeia segnis	BOLD:AAD7664	M	BUIC-CHU2232	MOTW233-13	Greenland	MW472307
Drymeia segnis	BOLD:AAD7664	F	BUIC-CHU2168	MOTW169-12	Canada	MW472301
Drymeia segnis	BOLD:AAD7664	F	BUIC-CHU2167	MOTW168-12	Canada	MW472319
Drymeia segnis	BOLD:AAD7664	M	BUIC-CHU2166	MOTW167-12	Canada	MW472347
Drymeia segnis	BOLD:AAD7664	M	BUIC-CHU2165	MOTW166-12	Canada	MW472297
Drymeia segnis	BOLD:AAD7664	F	BUIC-CHU2253	MOTW254-13	Greenland	MW472355
Drymeia segnis	BOLD:AAD7664	F	BUIC-CHU2252	MOTW253-13	Greenland	MW472331
Drymeia segnis	BOLD:AAD7664	F	BUIC-CHU2251	MOTW252-13	Greenland	MW472346
Drymeia segnis	BOLD:AAD7664	F	BUIC-CHU2249	MOTW250-13	Greenland	MW472284
Drymeia segnis	BOLD:AAD7664	M	BIOUG15882-F12	CNQUG001-14	Canada	KR594914
Drymeia segnis	BOLD:AAD7664	F	BUIC-CHU2234	MOTW235-13	Greenland	MW472333
Drymeia segnis	BOLD:AAD7664	M	BUIC-CHU0957	MFDC1030-10	Canada	HM891628
Drymeia segnis	BOLD:AAD7664	M	BUIC-CHU0956	MFDC1029-10	Canada	HM891627
Drymeia segnis	BOLD:AAD7664	F	BUIC-DIP06	AOTW006-14	Greenland	MW472299
Drymeia segnis	BOLD:AAD7664	M	BUIC-DIP05	AOTW005-14	Greenland	MW472337
Drymeia segnis	BOLD:AAD7664	F	BUIC-DIP04	AOTW004-14	Greenland	MW472281
Drymeia segnis	BOLD:AAD7664	F	BUIC-DIP02	AOTW002-14	Greenland	MW472291
Drymeia segnis	BOLD:AAD7664	M	BUIC-CHU2231	MOTW232-13	Greenland	MW472352
Drymeia setibasis	BOLD:AAD7664	F	BUIC-CHU2172	MOTW173-12	Canada	MT887963
Drymeia setibasis	BOLD:AAD7664	F	BUIC-CHU2171	MOTW172-12	Canada	MT888005
Drymeia setibasis	BOLD:AAD7664	M	BUIC-CHU2170	MOTW171-12	Canada	MW472354
Drymeia setibasis	BOLD:AAD7664	M	BUIC-CHU2169	MOTW170-12	Canada	MW472327
Drymeia sibirica	BOLD:AED8287	F	BUIC-DIP1875	BUICD1788-20	Russia	MT887965
Drymeia sibirica	BOLD:AED8287	F	BUIC-DIP1876	BUICD1789-20	Russia	MT887982
Drymeia similis	BOLD:AAG1776	F	BUIC-DIP1163	BUICD1068-16	Canada	MT887961
Drymeia similis	BOLD:AAG1776	F	BUIC-DIP1162	BUICD1067-16	Canada	MW472302
Drymeia similis	BOLD:AAG1776	M	BUIC-DIP1161	BUICD1066-16	Canada	MT887986
Drymeia sp. 1	BOLD:ACA9236	M	BIOUG06601-C01	CNGRH025-13	Canada	KR443076
Drymeia sp. 1	BOLD:ACA9236	M	BIOUG02758-F01	CNGRA002-12	Canada	KR434508
Drymeia sp. 1	BOLD:ACA9236	F	BIOUG06572-H10	CNGRH271-13	Canada	KR426882
Drymeia sp. 1	BOLD:ACA9236	M	BIOUG06601-D02	CNGRH038-13	Canada	KR440668
Drymeia sp. 1	BOLD:ACA9236	M	BIOUG06601-A12	CNGRH012-13	Canada	KR442446
Drymeia sp. 2	BOLD:ACZ1539	F	BIOUG27586-C11	SSKUB10412-15	Canada	MF884282
Drymeia sp. 2	BOLD:ACZ1539	F	BIOUG26264-A09	SSKUB389-15	Canada	MF890509
Drymeia sp. nr. aldrichi	BOLD:ACY7523	M	BIOUG25043-D01	SSBCA4770-15	Canada	MG091195
Drymeia sp. nr. aldrichi	BOLD:ACY7523	F	BIOUG24556-D07	SSBCA4586-15	Canada	MG092420
Drymeia sp. nr. aldrichi	BOLD:ACY7523	F	BIOUG25043-C04	SSBCA4761-15	Canada	MG092352
Drymeia sp. nr. aldrichi	BOLD:ACY7523	M	BIOUG25043-D02	SSBCA4771-15	Canada	MG096762
Drymeia taymirensis	BOLD:AED4807	F	BUIC-DIP1881	BUICD1794-20	Russia	MT887972
Drymeia taymirensis	BOLD:AED4807	M	BUIC-DIP1880	BUICD1793-20	Russia	MT887997
Drymeia tetra	BOLD:AED4809	M	BUIC-DIP1882	BUICD1795-20	Russia	MT887964
Drymeia tetra	BOLD:AED4809	F	BUIC-DIP1883	BUICD1796-20	Russia	MT887980
Drymeia triseta	BOLD:ACT5172	M	BUIC-DIP217	BUICD122-15	Russia	MT887974
Drymeia triseta	BOLD:ACT5172	M	BUIC-DIP216	BUICD121-15	Russia	MW472311
Drymeia triseta	BOLD:ACT5172	F	BUIC-DIP215	BUICD120-15	Russia	MT887969
Drymeia vicana	BOLD:ADE2169	F	BUIC-DIP1153	BUICD1058-16	Russia	MW472316
Drymeia vicana	BOLD:ADE2169	F	BUIC-DIP1152	BUICD1057-16	Russia	MW472306
Drymeia vicana	BOLD:ADE2169	F	BUIC-DIP1151	BUICD1056-16	Russia	MT887976
Drymeia vicana	BOLD:ADE2169	F	BUIC-DIP1885	BUICD1798-20	Russia	MW472320
Drymeia vicana	BOLD:ADE2169	F	BUIC-DIP1884	BUICD1797-20	Russia	MW472290
